# Supplementary material for: Integrated Analysis Reveals Functional Ingredients Biosynthesis and Regulatory Mechanisms in Elaeagnus mollis Diels Leaf
Source: Food Sci Nutr. 2026 Mar 25;14(3):e71679. doi: 10.1002/fsn3.71679 (PMC13093282; doi:10.1002/fsn3.71679)
Supplement: Supplementary file 2 — Table S1: The primers used in the present study. Table S2: The FPKM value of differentially expressed transcript factors identified in transcriptome data. Table S3: The identified DAMs related to flavonoids, phenols, and terpenoids in metabolome data. Table S4: The DEGs involved in flavonoids, phenols, and terpenoids biosynthesis. Table S5: The filtered correlation results among differentially expressed TFs, DEGs and DAMs. [file FSN3-14-e71679-s001.xlsx]

## Sheet: Table S1
Table S1 The primers used in the present dtudy
qRT-PCR	Gene	Sequence(5'-3')
	EmCHS	F:AGGAAAAGTTGAGAGCCACTC
		R:CAAAACCAAAGAGAACACCCC
	EmCHI1	F:TTACAATGTCCGTCACCGAAG
		R:TCCAAGTAAACCCCAATCGC
	EmPAL1	F:TCCTGGACAAATTGAGGCTG
		R: ATAGACTTGGTTGCGTAGCG
	EmF3H	F:CCTGCTATTCTCGACCAAGTTG
		R: CACTCAAGTCCTTCACCAGTAG
	EmCCR	F:TGAATCTTGCTGGAGTGACC
		R:CTCTTTTGCTGTTTCCCATGC
	EmPAL6	F:CTGCTATGTTGGTGAGGGTC
		R:TTTGAGTTGGGTCTGCCTATC
	EmUGT74B1	F: TTGTGTTGCTTCCCTACCC
		R:GTGTAATGGGTTGTGGCTAATG
	EmSNL6	F: CCGACCCCTTTGATTACCAG
		R:CCACATCTGCCATTAATTCATCG
	EmMDS	F: CTCGCTGAATCGCTGTATTTG
		R: GGTTTTGGTTCGGTGTTTGG
	EmHMGR	F:TGATGGAGCCTATAAATGACGG
		R:CTTGAGATGGGAGTTGGGTAC
	EmAACT2	F:AGCAGGATAACTACGCCATTC
		R: CCTAGACCTTCATCCTTATCAACG
	EmPMK	F:GCCAGTCAAGCAATCCTTTTG
		R: GTCCTTGTCTAATGTTGCATGTG
EmNAC014
amplification		F:ATGGCAAAGTTCCTCATCAACA
		R:TCATTTCTTAGGAAGAATCAT
plasmid construction
		F:ACTTGCGCCGGTTGAAGCTTTACACTTAAGGCTCGGAGCTA
		R:ATTTCCCTCTGATCACGGCGTCTTGTGAAGTTTCGAACTT
EmMYB15
amplification
		F:ATGGACTCCAAGAGCCCAGCT
		R:TTATGTGTTTGTGGCCCTAGTA
plasmid construction
		F:AGTCCCAGGGCTTGGATATTGTGCGTAACCGTTCTTCCAA
		R:ATCACGAGGTCGGCGTCCTAACATGACAACTTTCCAGCAT

## Sheet: Table S2
Table S2 The FPKM value of differentially expressed transcript factors identified in transcriptiome data
Gene	_EML3_1	_EML3_2	_EML3_3	_EML5_1	_EML5_2	_EML5_3	_EML9_1	_EML9_2	_EML9_3	_EML12_1	_EML12_2	_EML12_3
EmHSFB2B	0.411367	0	0	3.73229	12.132	2.16563	10.0579	18.9101	8.31798	4.4391	15.5789	16.3853
EmCRF2	0.083823	0.088021	0.041301	11.7365	2.55424	6.64473	6.64	11.74	2.55	0.98239	14.1132	1.3568
EmZFWD1	0.077838	0.106905	0.441944	0.431398	1.31753	1.4152	1.46833	0.736496	0.871649	0.240408	1.09444	0.314086
EmORG2	0	0.17455	0	1.15751	4.42448	1.20785	1.64892	1.73244	2.24599	2.57634	1.80776	4.61013
EmSCL1	0.16698	0.19592	0.296565	0.427796	0.605218	0.433646	31.6449	48.5758	28.4134	0.08399	0.293794	0.073257
EmDOF3.6	0	0.215125	0	4.24929	4.27029	0.624045	0	0	0.22	4.24929	4.27029	0.624045
EmCMB1	0.032828	0.235287	0.179301	2.63521	1.70094	1.50553	1.51	2.64	1.7	1.38979	1.13951	2.30288
EmNAC021	0.168075	0.251415	0.448216	0.689865	0.757731	0.672982	117.832	11.5708	147.343	2.68627	0.501545	2.57148
EmTULP8	0.113491	0.258422	0.128133	0.689111	1.79056	1.10573	14.6711	48.3207	13.2354	0.689111	1.79056	1.10573
EmUBICEP52-7	0.236043	0.29749	0.240914	0.475445	1.4215	0.581569	24.2846	39.1994	22.6848	0.18851	0.032476	0.169493
EmNFYA10	0.392331	0.304894	0.901351	0.582598	12.4742	3.81352	28.2529	2.81918	31.1224	4.32949	3.71835	3.85214
EmNGA1.2	0.524845	0.334725	1.43577	1.15545	3.07925	2.9566	4.46324	23.7894	3.35926	4.64862	0.929726	4.31425
EmAP1	0.116056	0.343759	0.051718	2.29695	3.03971	2.27566	2.28	2.3	3.04	2.87601	0.257716	3.67491
EmNRP2	0.37974	0.423776	0.418779	1.03349	1.37199	1.25994	14.3006	10.2571	15.063	0.339426	1.27996	0.881939
EmMADS2	0.282041	0.430592	0.183146	0.879395	0.589389	0.659737	2.53302	39.0129	2.9633	0.3012	0.086197	0.499287
EmHSFA3	0.525335	0.447343	0.617925	0.547398	2.26885	1.95963	3.01698	0.342969	2.79248	1.10046	2.73287	2.83764
EmGRAS8	0.846772	0.4486	0.813846	2.17391	1.0419	1.90459	0.24	0.28	1.97	1.06441	0.91459	0.811718
EmATHB-8	0.775439	0.473771	1.3606	2.07901	2.71355	2.48337	0.08475	0.675222	0.181705	3.45902	5.3177	8.54533
EmMYB4.1	0.561951	0.495743	0.350331	0.325254	2.98158	3.6055	11.5302	1.06752	3.33288	0.705828	1.40571	1.27192
EmHSF24	0.092302	0.531255	0.095587	0.42411	2.01894	1.03593	69.3976	52.8741	45.7566	0.42411	2.01894	1.03593
EmGL2	0.330156	0.553248	0.031784	1.52789	1.69112	1.34719	5.56	4.92	3.24	2.5612	0.910944	3.64117
EmZFWD1.1	0.341556	0.578653	0.358417	0.718681	6.43703	0.134595	12.302	58.511	12.6299	18.8906	0.46634	5.00879
EmHAT14.1	0.697806	0.627322	0.060524	4.87173	14.595	5.01855	1.31582	3.65362	1.60017	7.58409	9.48885	13.1693
EmDREB3	0.500249	0.633999	0.502657	4.42832	4.24237	3.0511	3.05	4.43	4.24	3.41317	2.63867	3.07177
EmMYB-like02	1.08439	0.680652	0.499142	0.370763	0.065255	0.178189	4.96662	2.76487	5.70603	1.36	0.47	0.15
EmMYB330	0.838924	0.699624	0.236797	7.13389	1.94461	7.00238	0.443478	78.34	0.297579	1.98851	6.13191	1.866
EmCPP	0.530003	0.762512	0.188622	0.475809	1.95999	1.99826	17.43	17.39	11.82	0.34978	0.448267	0.526208
EmADA2B	0.651045	0.763936	0.485642	0.180055	0.089661	0.14759	0.856723	4.75433	0.980952	0.813842	8.69192	3.26568
EmGRF1	0.731864	0.782073	0.582048	0.687531	1.97168	2.50739	4.93	5.83	0.07	0.07	0.4	0.17
EmDOF1.1	1.19748	0.783745	0.135355	6.85919	3.99252	3.61266	11.0555	9.45589	11.9694	4.08009	6.83248	6.75874
EmCPRF1	0.76671	0.811961	0.682398	0.723813	2.14249	2.01085	6.93867	4.75826	6.5065	3.49962	4.14737	2.20153
EmARF5	1.60695	0.851527	2.10641	3.55709	3.84754	2.80407	0.36	0.57	0.43	0	0.14	0.65
EmMYB35	1.50328	0.869216	1.60906	0.745386	0.224573	0.250255	1.92133	0.250948	2.3366	1.59399	2.00694	4.20318
EmATML1	0.732699	0.911836	0.685129	0.659248	3.38526	3.39165	0.61	0.3	17.97	0.391883	0.209601	0.408701
EmMTB3	1.02649	0.996676	2.02175	3.66895	5.87708	4.45966	3.89772	1.9525	4.20803	0.61	0.46	0
EmMADS4	0.325391	1.01299	0.5445	0	0.218575	0.095573	1.7181	144.843	2.90874	1.84	0.694754	3.1362
EmMYB4	0.980703	1.02614	0.447895	0.266544	0.265942	0.362411	1.25321	1.12843	1.04791	0.43	0.47	0.05
EmABHD17B	0.848834	1.03519	1.28643	0.908466	3.8534	3.3093	1.14746	13.1724	0.936865	2.90886	13.3827	4.98942
EmEFH1	0.706862	1.07265	0.538342	1.8615	0.8786	1.53216	1.81579	1.68063	1.94826	0.489135	0.891029	0.402341
EmMYB3	1.86844	1.10918	1.24161	1.97531	4.49458	4.54511	42.0154	7.21345	39.1326	0	0.11	0
EmNAC002	1.04114	1.12067	0.389794	0.413128	0.273851	0.233978	129.789	58.3671	134.569	1.06652	0.415552	0.372556
EmLBD15	1.23748	1.12771	0.479341	0.196118	0.198926	0.19625	1.28889	1.29455	1.18341	0.351917	1.24107	0.679419
EmABC1K7	0.8195	1.1909	0.175086	4.08191	1.70897	3.41831	115.632	28.5646	112.05	1.55134	0.659341	0.630923
EmTCP7	1.09028	1.34943	0.384064	0.187207	0.464534	0.627617	4.10154	2.97935	3.25166	0.077611	0.418576	0.670892
EmHAT14	0.079766	1.44332	0.182797	2.72386	2.31574	6.19275	0.09136	0.066314	0.074729	2.72386	2.31574	6.19275
EmWIP2	1.34535	1.53156	0.90689	0.528903	0.216167	0.33913	0.06	0.06	6.95	4.80862	5.40451	6.63607
EmCDF2	0.763044	1.56735	0.28314	0.221178	0.016549	0.077402	16.5723	5.54445	18.3098	10.0759	3.86861	9.20781
EmGRAS1	1.40631	1.5912	2.44306	1.09922	0.633597	0.513543	0.62	0.52	0.61	4.53543	0.983342	2.42131
EmMYB3R-1	2.18737	1.62809	0.324935	16.6558	0.110039	14.8297	0.722603	0.648224	0.309389	0.41	0.08	0.59
EmTIFY9	1.82673	1.80705	1.65726	0.689913	0.406043	0.385004	2.72844	0.885031	1.19407	0.641137	0.521153	0.56774
EmERF098	1.02749	1.87949	0.286078	0.439417	23.7704	12.1232	3.4155	0	5.2459	5.19134	25.2229	5.21364
EmDOF4.6	2.32726	1.8908	2.64274	3.22042	11.0121	6.54502	8.91559	12.6954	10.1532	3.06968	1.80076	1.37901
EmB3-X2	0.118697	1.95131	0.222157	7.29527	3.52092	5.79347	1.99216	1.04944	2.05306	7.29527	3.52092	5.79347
EmAGL18	1.74115	1.9552	2.12953	1.71316	7.20446	4.39701	6.11	7.85	4.8	0.623266	9.01	5.37441
EmADA2	1.63432	2.37956	0.687624	0.900582	0.211524	0.27821	14.5947	35.9746	14.0202	3.47519	6.613	4.61205
EmTCX5	2.146	2.39385	13.3034	22.4257	41.3014	40.4506	12.4089	19.9316	15.1928	11.8167	10.7978	8.05288
EmZAR1	1.39541	2.40781	0.447769	0.330548	0.178401	0.201912	1.84965	7.69872	1.99543	1.89898	0.25402	1.85225
EmMYB3R4	2.33945	2.43664	7.97074	7.87462	37.3919	21.8815	198.02	217.78	2.95	1.99827	9.0222	3.32745
EmDREB2C	1.16809	2.50997	0.255958	0.296773	0.301774	0.720677	28.9981	19.8747	24.0574	8.17491	0.878467	17.3174
EmNAC014	2.20723	2.52252	6.30917	9.17883	16.0324	5.57187	26.63	30.91	42.61	1.15354	1.31465	1.21852
EmOPR2	3.12889	2.53816	2.09765	3.63093	6.98377	8.8667	40.1886	48.7956	31.1331	0.26368	7.80718	1.38122
EmE2FA	1.97509	2.63434	0.684467	0.67567	0.783438	1.09052	0.741609	0.605814	0.855517	5.4285	1.10563	3.88761
EmNFYA8	1.76882	2.65412	0.412527	0.655123	0.112587	0.225818	20.9761	1.57228	24.1689	1.86652	0.263078	2.47626
EmERF034	1.41923	3.06013	0.330006	0.170617	0.225787	0.305313	0.1	0.15	0.83	1.34477	0.901028	1.75239
EmMYB44	3.53143	3.07042	2.37129	1.58778	0.765016	0.899867	15.71	11.07	0.14	0.12	0.13	0.22
EmB3	2.13418	3.13831	0.38182	0.207583	0.287452	0.700124	0.337807	2.27224	0.063573	7.28554	8.73274	16.3275
EmFAR1	2.064	3.20756	0.991945	0.89296	0.359335	0.640353	1.08	1.18	2.36	1.65648	0.667918	2.68537
EmSPL9	2.7362	3.21198	3.36393	3.89559	20.6615	18.0104	0.736059	1.81572	1.16121	0.437561	0.716904	0.95232
EmBZR2	3.03284	3.40315	1.01052	0.641707	1.00579	1.4173	1.00651	2.53201	0.930714	0.39	0.64	0.2
EmDOF5.6	0.383506	3.41156	4.60068	5.20946	43.9941	22.7529	20.32	39.3	3.23	2.0333	24.8708	5.95264
EmNAC078	2.15223	3.41403	2.03918	1.04716	1.17758	1.50165	23.9063	15.2631	22.5337	1.51103	0.747571	1.29213
EmSCL14	1.99338	3.5233	0.642326	0.635839	0.453158	0.553692	7.13373	1.72406	7.049	32.2589	27.0005	29.7326
EmIDD12	1.92583	3.75733	0.605356	0.407286	1.16581	1.04447	0.936229	1.02216	0.612552	9.94211	4.36575	9.11802
EmERF1A	6.11022	3.86644	6.68297	9.94882	16.0976	13.8275	6.54187	11.7472	6.41128	1.47256	0.726567	0.71023
EmRITF1	6.58997	3.9547	0.336393	4.96693	51.403	3.13451	3.13	4.97	51.4	2.5108	49.3909	27.1039
EmPIF3	3.63952	4.01733	8.0227	5.81853	13.7023	16.4278	7.91917	8.23587	8.30896	7.578	5.03508	4.24759
EmCSP4	2.98574	4.0673	1.17885	1.05068	1.02446	1.4096	13.6652	13.4474	14.3229	1.78	1.08	1.13
EmFRS5	4.37345	4.35618	1.72746	1.42534	1.62996	1.88291	3.3245	6.14279	2.8194	0.946769	11.2427	3.02216
EmHAT4	4.53798	4.39438	3.94449	2.44144	0.771132	1.43745	2.89815	17.3112	2.82839	4.60543	1.85797	3.55032
EmDOF5.7	2.8577	4.594	1.86228	1.78261	0.464422	0.70965	0.14	0.15	1.28	2.73864	0.176376	1.78188
EmCPRF2	3.45752	4.68245	0.977506	0.493995	0.260351	0.806822	3.66897	4.75008	3.19202	0.32	0.14	0.26
EmREX4	4.56917	4.71956	2.3519	3.16999	16.0566	14.6496	1.8438	2.88708	1.14509	4.19538	3.05088	3.55735
EmTCP20	4.55445	4.81702	1.51686	0.931173	0.151719	0.821796	3.84	3.87	2.27	8.40086	22.1741	13.0824
EmLOL1	4.01136	4.96452	1.38122	0.828422	0.773056	0.985858	1.79835	0.129058	1.44223	6.79657	5.52089	2.2201
EmMYB101	2.40688	5.0723	2.50931	1.70275	1.2509	1.72741	1.05584	96.802	1.08088	1.20694	1.71818	2.20505
EmLRP1	2.98938	5.22678	2.53708	1.97627	1.38948	1.89797	3.02	2.22	17.17	38.8561	9.21305	15.3182
EmRGA3	3.3389	5.60595	1.7562	1.0184	0.746879	1.11888	3.90269	4.65829	3.91631	29.6359	8.39572	24.3604
EmTRP4	4.57668	5.80724	3.05009	1.77393	0.938993	0.793804	1.35655	1.42727	1.47727	0.864145	0.749339	0.23268
EmMGP	5.25348	5.85536	4.05426	2.82454	1.7898	2.20036	0.253048	0.214691	0.286467	9.62294	4.60001	5.33096
EmDOF1	6.03775	5.86529	0.691268	0.597396	0	0.051524	0.08	0.15	17.91	3.41948	2.00027	2.84802
EmHSFA2E	3.19166	6.08212	0.581027	0.292529	0.32525	0.517118	21.6649	10.1388	1.8149	10.5172	6.61601	13.396
EmSCL33	6.17684	6.34101	4.36597	3.38352	2.26123	2.73467	56.2945	10.9032	60.9321	10.7262	12.1265	12.1651
EmERF017	3.97275	6.63471	3.3463	2.0226	0.375264	0.521954	1.03	1.22	1.7	2.19327	0.294997	1.79919
EmC3H3	6.49835	6.80999	4.46591	3.48448	1.11431	2.41893	6.10381	3.82365	4.01419	9.50727	4.56106	13.4051
EmNTL9	5.19892	6.90105	2.77086	1.98826	2.51285	2.61587	0	0	4.18	11.9171	5.38286	10.5543
EmMAMYB	2.60264	6.92718	1.20103	1.25621	0.466042	0.576034	7.23967	19.6957	5.02984	0.266219	12.2631	2.22387
EmRLT1	5.4059	6.95692	2.99643	1.63015	2.68824	2.79699	6.96077	10.5133	5.57619	7.65191	5.04922	8.22822
EmNLP2	5.80956	7.09762	1.76311	1.00293	0.281841	0.626211	0.131687	0	0.280255	4.55788	3.94921	5.26032
EmSTK	5.90844	7.39658	1.38243	1.32405	0.773358	0.734621	11.0712	13.5108	11.191	1.87329	0.48508	4.15653
EmZAT10	5.82185	7.43488	1.64919	0.646735	0.428017	0.590112	144.285	44.5892	145.676	0.09	0	1.27
EmULT1	6.95199	7.48743	5.57632	2.94931	0.607286	1.44376	2.37642	2.9166	2.36865	64.321	20.6995	46.8682
EmC3H64	1.04276	7.6332	0.429693	7.61564	23.9658	12.0828	15.8	18.04	16.48	7.61564	23.9658	12.0828
EmMYB72	2.76088	7.6407	1.81466	0.690619	0	0.98136	0.08	0.07	4.06	8.09387	15.9993	47.0875
EmWRKY44	5.17201	7.68381	1.42953	1.33037	1.69733	2.41535	1.79412	5.30506	1.80668	2.62302	1.91813	2.48514
EmTIFY6B	3.51517	8.40471	2.41985	2.02898	0.969033	1.76558	14.8015	9.95653	14.315	8.49012	3.23183	11.0966
EmERF061	6.23545	8.8999	2.55856	2.20236	1.09363	1.63145	1.6907	4.1902	1.53568	23.0906	21.1216	24.6068
EmC3H7	12.2053	9.81521	17.094	16.5569	93.7048	47.0696	11.5946	6.07854	10.9584	56.6691	17.6356	10.192
EmDOF3.5	10.6875	10.2438	11.9231	8.45228	42.3264	49.5142	1.29421	7.88036	0.905693	2.20962	0.941905	0.558297
EmBAM8	11.9492	10.5676	8.92496	5.7294	3.32672	4.79268	1.50992	4.15384	1.64922	51.254	13.1619	34.7423
EmENAP2	8.29534	10.616	3.3688	1.79749	0.597293	1.24458	1.63839	1.89346	0.947842	16.6172	29.1739	7.70575
EmZFP4	11.8951	11.2613	4.32136	2.57329	3.23435	4.13746	19.5874	6.73801	20.8146	2.86861	4.09197	3.46674
EmTCP4	11.7192	11.8602	3.71526	3.42954	1.46326	1.73568	0.114239	1.81296	0.105107	12.8159	8.54816	11.5838
EmPIN5	11.8883	12.0841	3.76499	1.49972	1.16083	2.57054	1.95771	1.2633	1.84236	0.622595	0.058924	0.161516
EmERF061.1	13.0082	12.9403	23.2538	19.4324	49.508	47.1061	5.20774	3.3929	7.74576	10.6989	21.603	7.82507
EmMYB15	11.1448	13.4761	3.38297	1.6603	1.69071	2.42872	58.895	148.663	48.4288	27.9191	62.9444	29.6413
EmTBC1D15	13.0931	15.235	6.03593	2.29651	0.065628	2.62914	7.60399	8.70333	7.32389	12.8935	3.28123	12.8207
EmMYB-like	15.4077	15.364	6.58948	4.35829	3.71121	5.93028	2.48727	1.48591	2.80336	11.5917	5.52049	8.75297
EmMYB-related	12.5008	15.4012	7.97652	6.07534	5.27968	5.58417	10.94	8.83	1.66	2.10249	2.82718	2.06546
EmbHLH63	17.4246	16.7791	6.1185	3.12247	2.97502	5.05003	10.387	5.18843	14.0774	1.38658	3.98968	2.65002
EmYAB2	19.1025	18.1819	11.5472	6.27403	2.89182	4.45137	5.49819	8.31874	5.26211	4.94875	2.68191	2.87258
EmCSP4.1	16.2396	18.6268	2.76607	2.59241	4.59356	7.2557	8.27165	13.9673	8.82739	9.06298	3.7491	10.7527
EmYY1.1	24.5148	21.3471	47.1	49.686	94.3706	90.7225	7.66291	12.8515	7.37401	1.93755	7.7871	1.29812
EmRITF1.2	17.1327	23.1677	5.16794	5.07208	6.1787	10.6606	9.46823	5.56918	10.4778	6.26805	8.1963	8.01861
EmTCP15	22.8533	25.0047	9.8044	7.27073	6.48078	7.96247	1.08877	2.31791	1.27355	38.8662	15.8964	47.7479
EmWRKY21	12.8101	25.7145	6.75343	7.30291	6.75858	5.38348	6.7477	0.424587	5.3011	668.992	581.885	710.243
EmHSFB2C	14.3228	25.7831	1.73338	1.24308	0.737095	2.39645	0.44	0.32	22.04	29.0155	4.10051	37.8414
EmNAC056	20.7133	26.0121	14.0921	8.96307	6.2411	7.43109	8.19584	4.82545	6.7978	9.58693	4.87289	8.2197
EmATHB-7	13.1577	27.1515	1.59825	0.715751	0.731948	2.98511	31.2601	1.85821	26.389	35.3445	13.5822	45.8009
EmbZIP11	20.8538	27.2966	2.13333	0.573053	0.124023	1.2623	154.458	41.5057	132.248	26.668	6.10392	50.1402
EmATHB-16	22.9578	27.4126	2.3123	1.32813	2.69048	3.24009	0.181275	1.65198	0.407576	1.16	0.44	0.41
EmYY1	23.6718	28.0803	13.9544	9.08229	12.2135	11.2582	0.25	0.43	0.39	14.9133	12.0661	17.5304
EmERF9	33.3188	31.9478	14.9016	11.124	3.51427	5.32441	5.45556	36.634	7.63589	4.00481	3.48288	4.25422
EmNGA1.1	9.74411	31.9809	0.896895	0.449287	0.32335	1.4082	1.52	0.96	5.79	6.85619	1.24751	10.2187
EmTIFY9.1	34.0082	35.7832	8.18878	7.35491	9.76783	8.86112	6.99823	0.217502	2.68948	1.72111	0.382086	1.57372
EmMYB3.1	17.231	36.2645	4.87746	3.78979	1.02781	2.75246	1.69	2.04	50.88	83.3022	12.8463	74.0756
EmWRKY23	36.8981	36.9203	10.15	3.85506	6.11344	6.49897	35.2974	0.247538	31.6685	0.653992	9.54061	2.62156
EmSCL9	36.656	37.0818	17.1265	16.9153	10.1225	17.0992	4.69167	6.08398	4.43596	25.5603	6.83112	18.6373
EmbHLH41	13.7221	37.4372	2.60422	0.059268	0	0.411718	40.4255	0	37.3374	6.34422	1.98336	32.8869
EmRITF1.1	27.7565	40.4461	1.96362	2.33106	1.58605	10.004	0.81	0.45	12.85	13.1326	6.46521	21.2339
EmHAT4.1	51.5856	54.7495	42.1658	30.8825	18.8121	22.1261	0.064621	44.2636	0.035782	55.7736	98.6139	56.1258
EmPAT1	54.1471	98.1769	15.4861	13.3665	2.27845	6.08454	1.49902	0.935166	1.34855	150.863	109.8	86.6254
EmNGA1	108.98	104.924	29.065	14.1451	30.0027	31.7852	0.545585	0.795362	0.419072	11.612	2.55401	3.14826
EmNLP7	235.193	230.53	40.8782	39.6325	66.9785	83.0656	13.3352	18.1972	12.6342	165.211	83.9712	135.692
EmDF1	736.148	681.598	484.944	233.543	38.9677	88.223	13.6776	46.1211	11.8297	18.0205	6.31055	26.3728

## Sheet: Table S3
Table S3 The identified DAMs related to flavonoids, phenols and terpenoids in metabolome data
Metabolites	_EML3_1	_EML3_2	_EML3_3	_EML5_1	_EML5_2	_EML5_3	_EML9_1	_EML9_2	_EML9_3	_EML12_1	_EML12_2	_EML12_3
Flavonoids
Galangin	62176.7	62176.7	62176.7	155967	155967	155967	38360	38360	38360	58148.7	58148.7	58148.7
Kaempferide	643833	643833	643833	754567	754567	754567	45626.7	45626.7	45626.7	228567	228567	228567
Xanthohumol	101691	101691	101691	155133	155133	155133	60151.7	60151.7	60151.7	78096.7	78096.7	78096.7
Medicarpin	54573.3	54573.3	54573.3	148467	148467	148467	70458.7	70458.7	70458.7	50918	50918	50918
Chlorogenic acid	620533	620533	620533	74296.7	74296.7	74296.7	78086.7	78086.7	78086.7	48540	48540	48540
Prunetin	274433	274433	274433	477933	477933	477933	93263.3	93263.3	93263.3	161040	161040	161040
Dihydrokaempferol	808533	808533	808533	118750	118750	118750	97893.3	97893.3	97893.3	60733.3	60733.3	60733.3
Pinobanksin	319733	319733	319733	501600	501600	501600	157500	157500	157500	130788	130788	130788
(-)-Epigallocatechin	104203	104203	104203	341933	341933	341933	184048	184048	184048	92663.3	92663.3	92663.3
Leucocyanidin	109367	109367	109367	789200	789200	789200	193167	193167	193167	1076000	1076000	1076000
Vitexin	356267	356267	356267	47688	47688	47688	271104	271104	271104	84076.7	84076.7	84076.7
Ononin	448567	448567	448567	197733	197733	197733	274533	274533	274533	195026	195026	195026
Tricetin	417133	417133	417133	154400	154400	154400	282020	282020	282020	160467	160467	160467
Malvidin 3-O-glucoside (Oenin)	356392	356392	356392	134990	134990	134990	317300	317300	317300	385767	385767	385767
Glycitin	233042	233042	233042	219606	219606	219606	423733	423733	423733	122243	122243	122243
Biochanin A	1.43733e+06	1.43733e+06	1.43733e+06	2184000	2184000	2184000	439833	439833	439833	237600	237600	237600
Acacetin	1.55533e+06	1.55533e+06	1.55533e+06	2318000	2318000	2318000	445167	445167	445167	242100	242100	242100
(+)-trans Taxifolin	958833	958833	958833	171833	171833	171833	566500	566500	566500	248367	248367	248367
(S)-Naringenin	874333	874333	874333	264600	264600	264600	580133	580133	580133	287267	287267	287267
Naringenin chalcone	805833	805833	805833	236200	236200	236200	624467	624467	624467	327467	327467	327467
Chrysin	593233	593233	593233	1512000	1512000	1512000	636500	636500	636500	34270	34270	34270
Eriodictyol	521367	521367	521367	286233	286233	286233	694300	694300	694300	195233	195233	195233
Hesperetin 7-O-glucoside	1858000	1858000	1858000	1.76267e+06	1.76267e+06	1.76267e+06	1.04387e+06	1.04387e+06	1.04387e+06	393467	393467	393467
Petunidin 3-O-glucoside	146933	146933	146933	715467	715467	715467	1.12367e+06	1.12367e+06	1.12367e+06	1.18633e+06	1.18633e+06	1.18633e+06
L-Epicatechin	389833	389833	389833	1452000	1452000	1452000	1.56237e+06	1.56237e+06	1.56237e+06	1.17127e+06	1.17127e+06	1.17127e+06
Kaempferol	961300	961300	961300	1.53033e+06	1.53033e+06	1.53033e+06	1.75033e+06	1.75033e+06	1.75033e+06	27213.3	27213.3	27213.3
Pinobanksin 3-acetate	1.22767e+07	1.22767e+07	1.22767e+07	2.75067e+07	2.75067e+07	2.75067e+07	3.87233e+06	3.87233e+06	3.87233e+06	1309000	1309000	1309000
Quercetin	7.94667e+06	7.94667e+06	7.94667e+06	604200	604200	604200	1.02957e+07	1.02957e+07	1.02957e+07	1.11023e+06	1.11023e+06	1.11023e+06
Luteolin 7-O-glucoside	3.44533e+07	3.44533e+07	3.44533e+07	4.70767e+07	4.70767e+07	4.70767e+07	1.89267e+07	1.89267e+07	1.89267e+07	1.82537e+07	1.82537e+07	1.82537e+07
Astragalin	7.07367e+07	7.07367e+07	7.07367e+07	101990000	101990000	101990000	40420000	40420000	40420000	7.70933e+06	7.70933e+06	7.70933e+06
Rutin	9.51433e+07	9.51433e+07	9.51433e+07	4.76267e+07	4.76267e+07	4.76267e+07	141100000	141100000	141100000	59000000	59000000	59000000
Phenols
2-Amino-4-methoxyphenol	6933	9307	8038	14140	14850	12510	7523	7453	9497	11670	12470	11450
Shogaol	81690	62740	69050	32020	32890	44390	144000	137200	118500	33400	27890	20190
Nonivamide	48630	38900	57790	30250	12160	7899	92170	90990	74900	25457	23646	37051
Nordihydrocapsaicin	29250	10500	29460	23039	21645	19891	48380	42310	44270	17009	11769	14339
Paradol	11510	17640	10280	75420	84550	98420	69851	70306	59953	36640	27310	43080
Sinapyl alcohol	9340000	8980000	10770000	13590000	14390000	12550000	22200000	22260000	23070000	6265000	5327000	5775000
Olivetol	654600	651200	733100	1191000	1182000	1046000	432600	403800	426100	235900	199400	191800
Vanillin	1837000	1923000	1829000	2346000	2423000	2251000	541166	569800	565322	619717	578046	587511
Acetaminophen	90910	103387	96191	130300	95110	158700	98640	136400	108400	59037	61297	56521
3-Methoxy-4-hydroxyphenylglycol	614300	654300	600800	1210000	1192000	1171000	2103000	1902000	1963000	1090000	1178000	1423000
3,4-Dihydroxymandelic acid	76760	64080	24330	11340	54430	75330	43160	50360	31360	61260	77370	49700
Sinapaldehyde	474000	483100	640900	733300	1538000	1069000	610100	631400	335100	496500	406600	733600
4-(1,2-Dihydroxyethyl)benzene-1,2-diol	62445	53167	65533	31690	16970	18530	94440	119300	95510	77920	86900	88660
Vanillylmandelic acid	593300	604200	588100	532200	511500	510600	66430	65770	70500	112200	122700	116700
4-Nitrocatechol	419400	427700	220400	1688000	1119000	1259000	419000	468800	512100	686900	562100	805700
Syringaldehyde	707300	814000	1004000	1096000	1818000	748100	1044360	1094850	965270	429899	367992	396995
2,4,6-Trihydroxybenzaldehyde	63580	68210	53960	60370	77950	69070	39982	42491	34826	52520	53581	49152
Hydroxytyrosol	1974000	2193000	1902000	5566000	5457000	5953000	5447000	5754000	5064000	3841000	2806000	4264000
4-Nitrophenol	8527000	7605000	7509000	19100000	25700000	23610000	3374000	2341000	4202000	1281663	1195144	1277338
p-Hydroxymandelic acid	61180	86440	75400	88510	72140	114600	37930	40667	38591	36600	20000	19720
Hispidin	587200	738900	602700	226100	180400	114600	223000	307500	114800	155100	75100	219000
Terpenoids
(+/-)-Abscisic acid	1420000	1459000	1639000	521900	690200	399600	1420000	1459000	1639000	521900	690200	399600
1beta-Hydroxyalantolactone	25570	36850	30890	214777	210693	190850	252600	202800	217700	105500	104700	95850
5,15-Diacetyl-3-benzoyllathyrol	71451	64322	67550	30150	32590	27710	30150	32590	27710	71280	76770	65910
8-O-Acetylharpagide	429000	409200	464800	712300	674300	641900	429000	409200	464800	712300	674300	641900
Ajugol	48545	58598	66986	142600	100100	115800	88920	127200	99680	98710	136100	103500
Alantolactone	52410	57652	57275	32560	27320	28170	79896	85844	82775	46720	61170	72250
Asperulosidic acid	23840000	19950000	20050000	4198000	3956000	4179000	23840000	19950000	20050000	4198000	3956000	4179000
Arteannuin B	553200	490900	485500	54520	58330	54680	431000	414400	423400	239700	231800	265000
Arnicolide D	15090	8957	5481	95140	69810	77170	95140	69810	77170	10990	4288	10140
Aucubin	7529000	7162000	7112000	17040000	24040000	17910000	31430000	29730000	29280000	21050000	15850000	25680000
Auraptene	9419	5197	7282	48620	30700	26430	38510	42050	42650	10330	8928	17560
Artemether	112180	106407	102997	63530	77760	55170	63530	77760	55170	130000	90160	123300
Carvacrol methyl ether	596100	594200	597100	188400	193500	163200	596100	594200	597100	188400	193500	163200
Bakkenolide A	28873	20708	23350	52630	50260	43110	26070	24070	16690	19578	19485	20952
Cedrol	28390	41420	42270	68020	57070	62520	28390	41420	42270	68020	57070	62520
Beta-Eudesmol	45310	34280	48510	28710	25440	20940	28710	25440	20940	20072	18541	16768
Atractyloside A	3312000	3183000	3215000	5319000	6231000	6035000	5319000	6231000	6035000	2654000	2788000	2384000
Esculentoside H	1864000	1484000	1566000	2312000	2288000	2989000	1864000	1484000	1566000	2312000	2288000	2989000
Cornuside	35590	67230	41620	172552	190462	189397	172552	190462	189397	46900	108300	87580
Gibberellin A4	43580	45520	29800	22990	13280	22560	43580	45520	29800	22990	13280	22560
Echinocystic acid	78197	81114	80668	50330	42220	37000	91260	81540	77710	68220	77150	81360
Granilin	1651000	1628000	1603000	493700	494600	367400	1651000	1628000	1603000	493700	494600	367400
Eupalinolide B	16560	13130	8885	42912	33342	34510	41237	41660	43878	17320	28350	12570
Euscaphic acid	899877	863080	718813	105200	122900	112500	871600	797700	788200	1066000	1277000	1279000
Hederagenin	479000	599000	465100	210800	209100	275300	479000	599000	465100	210800	209100	275300
Hosenkoside F	85650	70900	65240	389500	519000	514600	478400	422700	417800	124300	58820	110900
Ginsenoside Rg1	303200	334400	215000	983600	1029000	698400	945600	1155000	985400	594400	141300	520200
Hederacoside D	20060	26210	18090	48987	70024	68776	20570	56790	21730	36600	40490	58720
Ipecoside	193500	132300	197500	1211000	554100	718900	435055	452600	434477	173700	234700	402300
Madecassoside	29980	37130	35610	50820	89420	78480	39580	96960	48810	30810	54410	54790
Melittoside	39740	41970	36380	161100	161800	135100	161100	161800	135100	42190	47310	46040
Methyl deacetylasperulosidate	100500	120600	126300	859200	832600	793500	1138000	1218000	1242000	1288000	1378000	1269000
Oleanolic Acid	125900	162400	156500	49640	43930	64690	125900	162400	156500	49640	43930	64690
Niga-ichigoside F1	956000	760400	789200	2879000	2401000	3074000	3096000	2390000	4978000	2992000	2875000	3281000
Obacunone	314360	333810	307340	140500	177600	121800	242800	248200	217600	170600	162400	212700
Pasakbumin B	1211000	1023000	1244000	263200	283000	249500	315500	297400	336700	292700	439300	287500
Pomolic acid	759822	760444	728433	188700	181700	167700	417000	373000	340400	284100	319800	322700
Protoescigenin	16469	16910	14547	26952	28165	28364	9464	13960	14230	9708	12220	14110
Rebaudioside A	1191000	1411000	1150000	277300	218900	236900	459222	461033	415422	362062	376475	356350
Geraniol	387871	371811	405671	177600	192400	221400	177600	192400	221400	421500	353300	380700
Phorbol	143500	196800	134800	89120	87190	48270	143500	196800	134800	89120	87190	48270
Rebaudioside B	26100	30860	26790	155152	143738	132394	63700	61590	68260	49320	45760	70860
Rebaudioside C	72250	70110	25660	343100	384500	289000	276300	319300	365900	260300	181100	176100
Rupestonic acid	203498	206524	242178	66360	108600	111300	66360	108600	111300	177800	139700	138700
Ilexgenin A	43047	64476	58961	15650	18060	14630	15650	18060	14630	38400	26400	34140
Loganic acid	757433	793277	720177	320500	224600	370500	608100	505600	562800	321444	301155	298811
Sericoside	45620	40800	29700	120100	129900	151100	192300	73830	149700	91130	204500	97220
Saikogenin D	222300	253200	343900	180500	149200	154500	222300	253200	343900	180500	149200	154500
Saikosaponin B4	537323	529410	565332	163700	142300	163800	155500	237400	177400	622600	549400	578900
Tormentic acid	886252	866330	658938	122400	101100	99240	705100	712700	631000	1019000	1298000	1149000
Shanzhiside methyl ester	1371000	1544000	1612000	736600	832800	657700	1371000	1544000	1612000	736600	832800	657700
Toosendanin	206400	236100	206500	35400	65780	51660	206400	236100	206500	35400	65780	51660

## Sheet: Table S4
Table S4 The DEGs involved in flavonoids, phenols and terpenoids biosynthesis
Table S4 The DEGs involved in flavonoids, phenols and terpenoids biosynthesis	EML3	EML5	EML9	EML12
Flavonoids
EmC4H1	0.249185	3.99702	19.7373	3.99702
EmANR	2.02218	0.604001	9.89667	22.4727
EmPAL6	13.6804	6.14038	5.10363	97.2851
EmCHS	493.954	84.6948	1.35845	139.926
EmPGT1.1	0.734063	5.99705	136.733	0.378097
EmCHS1	9.93611	1.89003	13.5	5.76439
EmTPA1	0.162415	1.05209	4.68315	0.750382
EmCHI1	157.862	56.4527	17.8481	153.464
EmF3H1	60.9123	21.0214	0.649	91.089
EmPAL1	95.0686	27.5685	24.76	22.7697
EmCHS1.1	63.2414	19.2225	39.8167	98.4152
EmFG3.1	3.2478	0.700563	37.2454	3.36949
EmPGT1.2	0.863337	9.82926	3.38644	9.82926
Em4CL1	56.99	450.02	314.433	43.28
Phenols
EmUGT74AC1	26.32	5.49	0.753333	0.35
EmUGT88B1	0.733333	6	12.94	0.376667
EmTPA1	0.22	0.163333	1.05	0.75
EmUGT88F3	0.21	9.39	15.4333	0.79
EmCSE	10.7767	16.9967	19.6633	0.963333
EmUGT71A15	24.9867	25.48	33.7233	1.28333
EmUGT91A1	0.356667	0.0333333	4.41667	1.09667
EmUGT91C1	20.8733	3.36667	1.34333	2.27
EmUGT73B2	3.48	1.98333	18.3	8.72
EmCADH	10.3667	68.6367	68.6633	8.39667
EmCOMT1	10.0733	4.89333	18.8633	37.7533
EmCSEa	1.36333	1.16667	3.02	18.6633
EmUGT91C1.1	3.22667	1.65667	43.9833	22.7567
Em4CL1	56.99	450.02	314.433	43.28
EmCOMT1.1	7.43	3.84667	22.4367	37.6433
EmYP84A1	3.30333	6.19	51.3667	62.19
EmUGT74B1	1.19333	0.756667	0.416667	129.903
EmPAL6	11.2533	14.01	69.2367	554.593
EmCCR1	71.5367	56.8567	60.8533	6445.4
Terpenoids
TPSa	0.276667	0.16	0.766667	0.956667
TPSb	1.77	0.23	9.47333	17.7967
ISPS	6.75	8.89	99.9533	30.2667
TPS2.1	0.00666667	0.0166667	5.18333	9.72333
TPS2.2	0.05	0.146667	16.6633	21.2767
TPS2.3	0.00666667	0.00579	0.986667	3.25
HMGR1.1	15.12	16.4467	8.50333	8.15667
HMGR1.2	0.456667	0.103333	0.83	5.18333
HMGR1.3	2.18667	14.9	8.01	0.383333
HMGR1.4	3.68333	9.66667	27.12	14.62
HMGR1.5	4.08333	3.17333	5.80333	16.4167
HMGR1.6	3.62667	11.3867	33.94	25.9933
HMGR1.7	1.24	0.24	3.02667	8.72667
HMGR1.8	0.456667	0.103333	0.83	5.18333
HMGR1.9	2.18667	14.9	8.01	0.383333
HMGS1.10	3.68333	9.66667	27.12	14.62
HMGS1.11	4.08333	3.17333	5.80333	16.4167
HMGS1.12	3.62667	11.3867	33.94	25.9933
HMGS1.13	1.24	0.24	3.02667	8.72667
HMGS1.14	3.62667	11.3867	33.94	25.9933
HMGS1.15	1.24	0.24	3.02667	8.72667
AACT2	9.11	19.91	11.7433	15.5333
MVK	2.46333	1.65	3.03667	8.86
PMKa	8.14667	11.5533	7.17333	3.32667
PMKb	2.63333	3.49	4.89333	0.993333

## Sheet: Table S5
Table S5 The filtered correlation results among differentially expressed TFs, DEGs and DAMs
Omic1	Omic2	correlation	p value
Flavonoids
EmABC1K7	EmTPA1	0.922929	1.87969e-05
EmABC1K7	EmPGT1.1	0.928846	1.27357e-05
EmABC1K7	EmF3H1	-0.941705	4.80533e-06
EmABC1K7	EmCHI1	-0.937938	6.53019e-06
EmABC1K7	EmCHS	-0.95145	1.95767e-06
EmADA2	EmFG3.1	0.901565	6.15729e-05
EmADA2B	EmANR	0.858685	0.000348383
EmB3-X2	EmPGT1.2	0.857319	0.000364679
EmBAM8	EmPGT1.1	-0.871878	0.000218424
EmBAM8	EmPAL6	0.880311	0.000157713
EmCDF2	EmANR	0.897552	7.46686e-05
EmCMB1	EmC4H1	0.853867	0.000408484
EmCMB1	EmPAL1	-0.910785	3.82594e-05
EmCPP	EmTPA1	0.919469	2.32737e-05
EmCPP	EmPGT1.1	0.936474	7.31946e-06
EmCPP	EmF3H1	-0.949493	2.37728e-06
EmCPP	EmCHI1	-0.936942	7.05918e-06
EmCPP	EmCHS	-0.948642	2.58068e-06
EmCPRF1	EmC4H1	0.862221	0.000308843
EmCRF2	EmC4H1	0.861795	0.000313419
EmCRF2	EmPAL1	-0.888726	0.000111156
EmCSP4	EmFG3.1	0.896244	7.93775e-05
EmCSP4	EmF3H1	-0.853152	0.00041805
EmDF1	EmPAL1	0.866787	0.00026305
EmDOF1.1	EmC4H1	0.901139	6.28704e-05
EmDOF1.1	EmPAL1	-0.884487	0.000133019
EmDOF3.5	EmANR	-0.879928	0.000160141
EmDOF4.6	EmTPA1	0.898376	7.18158e-05
EmDOF4.6	EmPGT1.1	0.885107	0.000129627
EmDOF4.6	EmCHI1	-0.888484	0.000112322
EmDREB3	EmC4H1	0.91516	2.99796e-05
EmDREB3	EmPGT1.2	0.854939	0.000394465
EmDREB3	EmPAL1	-0.960349	7.22119e-07
EmENAP2	EmPAL6	0.854388	0.000401625
EmENAP2	EmCHS1.1	0.864573	0.000284538
EmERF061	EmPAL6	0.920869	2.13717e-05
EmERF061	EmCHS1.1	0.865732	0.00027313
EmERF061.1	EmFG3.1	-0.865224	0.000278085
EmERF1A	EmPAL6	-0.937939	6.52961e-06
EmERF1A	EmCHS1.1	-0.864166	0.000288637
EmGL2	EmC4H1	0.854426	0.000401124
EmHAT14.1	EmPGT1.2	0.896204	7.95234e-05
EmHSF24	EmTPA1	0.859457	0.000339438
EmHSF24	EmC4H1	0.859948	0.000333837
EmHSF24	EmPGT1.1	0.851949	0.000434528
EmHSF24	EmF3H1	-0.892519	9.4075e-05
EmHSF24	EmCHI1	-0.879694	0.00016164
EmHSF24	EmCHS	-0.936683	7.20212e-06
EmIDD12	EmPAL6	0.873388	0.000206401
EmLBD15	EmCHS1	0.893731	8.90794e-05
EmMADS2	EmPGT1.1	0.86077	0.000324628
EmMADS2	EmF3H1	-0.869084	0.000242113
EmMADS2	EmCHI1	-0.856242	0.000377935
EmMADS2	EmCHS	-0.860762	0.000324713
EmMGP	EmTPA1	-0.948307	2.66446e-06
EmMGP	EmPGT1.1	-0.974571	8.02423e-08
EmMGP	EmF3H1	0.986261	3.76759e-09
EmMGP	EmCHI1	0.9677	2.62261e-07
EmMGP	EmCHS	0.975591	6.54972e-08
EmMYB15	EmANR	0.884391	0.00013355
EmMYB-like	EmTPA1	-0.890025	0.000105051
EmMYB-like	EmPGT1.1	-0.861549	0.000316079
EmMYB-like	EmCHI1	0.887143	0.000118962
EmMYB-like	EmCHS	0.861472	0.000316916
EmMYB-like02	EmFG3.1	0.877585	0.000175667
EmNAC002	EmFG3.1	0.93189	1.02882e-05
EmNAC002	EmF3H1	-0.904659	5.27675e-05
EmNAC002	EmCHS	-0.908557	4.31164e-05
EmNAC014	EmTPA1	0.915843	2.88258e-05
EmNAC014	EmPGT1.1	0.941625	4.83802e-06
EmNAC014	EmPAL6	-0.869538	0.000238138
EmNAC014	EmF3H1	-0.901672	6.12505e-05
EmNAC014	EmCHI1	-0.918292	2.49738e-05
EmNAC014	EmCHS	-0.850603	0.000453572
EmNAC021	EmCHS	-0.897454	7.50143e-05
EmNAC056	EmPAL1	0.877064	0.000179273
EmNAC078	EmFG3.1	0.893644	8.94288e-05
EmNAC078	EmF3H1	-0.899849	6.69313e-05
EmNAC078	EmCHS	-0.875221	0.000192503
EmNGA1	EmC4H1	-0.860441	0.000328291
EmNLP7	EmTPA1	-0.863854	0.000291804
EmNLP7	EmPGT1.1	-0.872794	0.000211065
EmNLP7	EmF3H1	0.877221	0.000178181
EmNLP7	EmCHI1	0.876223	0.000185222
EmNLP7	EmCHS	0.877065	0.000179266
EmNRP2	EmTPA1	0.922017	1.9904e-05
EmNRP2	EmPGT1.1	0.924563	1.69347e-05
EmNRP2	EmF3H1	-0.949556	2.36274e-06
EmNRP2	EmCHI1	-0.940149	5.4675e-06
EmNRP2	EmCHS	-0.972108	1.26863e-07
EmOPR2	EmPGT1.1	0.862232	0.000308729
EmOPR2	EmF3H1	-0.855109	0.000392277
EmPAT1	EmTPA1	-0.927984	1.35061e-05
EmPAT1	EmPGT1.1	-0.934254	8.65748e-06
EmPAT1	EmF3H1	0.885255	0.000128826
EmPAT1	EmCHI1	0.92336	1.82908e-05
EmRGA3	EmANR	0.883451	0.000138836
EmRGA3	EmCHS1.1	0.865069	0.000279612
EmSCL1	EmTPA1	0.916753	2.73437e-05
EmSCL1	EmPGT1.1	0.957213	1.051e-06
EmSCL1	EmF3H1	-0.984678	6.4811e-09
EmSCL1	EmCHI1	-0.943994	3.94872e-06
EmSCL1	EmCHS	-0.97255	1.17213e-07
EmSCL14	EmANR	0.914765	3.06643e-05
EmSCL33	EmFG3.1	0.876051	0.000186452
EmSPL9	EmANR	-0.913735	3.25042e-05
EmTCP15	EmTPA1	-0.927583	1.3877e-05
EmTCP15	EmPGT1.1	-0.952048	1.84177e-06
EmTCP15	EmF3H1	0.936499	7.30498e-06
EmTCP15	EmCHI1	0.937661	6.67421e-06
EmTCP15	EmCHS	0.90599	4.92969e-05
EmTCP20	EmCHS1.1	0.87318	0.000208024
EmTCP4	EmTPA1	-0.87768	0.000175017
EmTCP4	EmPGT1.1	-0.888575	0.00011188
EmTCP4	EmF3H1	0.875714	0.00018889
EmTCP4	EmCHI1	0.8851	0.000129661
EmTCP4	EmCHS	0.860133	0.000331743
EmTULP8	EmTPA1	0.85895	0.000345296
EmTULP8	EmC4H1	0.917813	2.56941e-05
EmTULP8	EmF3H1	-0.859712	0.00033652
EmTULP8	EmCHI1	-0.871069	0.000225088
EmTULP8	EmCHS	-0.917651	2.59415e-05
EmUBICEP52-7	EmTPA1	0.924427	1.70833e-05
EmUBICEP52-7	EmPGT1.1	0.962563	5.43808e-07
EmUBICEP52-7	EmF3H1	-0.971293	1.46306e-07
EmUBICEP52-7	EmCHI1	-0.945248	3.53332e-06
EmUBICEP52-7	EmCHS	-0.946695	3.09827e-06
EmULT1	EmPAL6	0.921748	2.02412e-05
EmULT1	EmCHS1.1	0.893563	8.97599e-05
EmWRKY21	EmPAL6	0.942798	4.37955e-06
EmYAB2	EmPGT1.2	-0.900208	6.57794e-05
EmYAB2	EmPAL1	0.857579	0.000361533
EmYY1	EmTPA1	-0.895844	8.08617e-05
EmYY1	EmPGT1.1	-0.923244	1.84256e-05
EmYY1	EmF3H1	0.969739	1.89961e-07
EmYY1	EmCHI1	0.926063	1.53562e-05
EmYY1	EmCHS	0.985084	5.67185e-09
EmYY1.1	EmANR	-0.928238	1.32757e-05
EmADA2	Galangin	-0.886972	0.000119829
EmADA2	Kaempferide	-0.902703	5.82086e-05
EmADA2	Xanthohumol	-0.941092	5.05802e-06
EmADA2	Prunetin	-0.949657	2.33956e-06
EmADA2	Luteolin 7-O-glucoside	-0.880042	0.000159419
EmADA2B	Pinobanksin	-0.854737	0.000397073
EmAP1	L-Epicatechin	0.862033	0.000310857
EmATHB-8	Glycitin	-0.878042	0.000172553
EmATHB-8	Eriodictyol	-0.903622	5.55982e-05
EmB3-X2	Ononin	-0.856521	0.000374464
EmBAM8	Glycitin	-0.864152	0.000288783
EmbZIP11	Galangin	-0.902185	5.97209e-05
EmbZIP11	Xanthohumol	-0.890595	0.000102458
EmbZIP11	Prunetin	-0.868634	0.000246109
EmCDF2	Galangin	-0.882171	0.000146306
EmCDF2	Xanthohumol	-0.927761	1.37121e-05
EmCDF2	Prunetin	-0.91531	2.97244e-05
EmCDF2	Pinobanksin	-0.916384	2.79379e-05
EmCDF2	Biochanin A	-0.863564	0.000294775
EmCDF2	Acacetin	-0.863442	0.000296038
EmCDF2	Luteolin 7-O-glucoside	-0.927522	1.39344e-05
EmCMB1	Chlorogenic acid	-0.895017	8.40051e-05
EmCMB1	Dihydrokaempferol	-0.879144	0.000165215
EmCMB1	Petunidin 3-O-glucoside	0.889422	0.000107854
EmCMB1	L-Epicatechin	0.918483	2.46918e-05
EmCPRF1	Kaempferide	-0.853539	0.000412851
EmCPRF2	Leucocyanidin	-0.872831	0.000210772
EmCPRF2	Eriodictyol	0.927284	1.41593e-05
EmCPRF2	Quercetin	0.856621	0.000373219
EmCRF2	Chlorogenic acid	-0.864577	0.000284502
EmCRF2	Petunidin 3-O-glucoside	0.863855	0.000291801
EmCRF2	L-Epicatechin	0.923391	1.82549e-05
EmCSP4	Rutin	0.899786	6.71338e-05
EmDF1	Chlorogenic acid	0.85407	0.000405796
EmDF1	Dihydrokaempferol	0.887205	0.000118647
EmDF1	Petunidin 3-O-glucoside	-0.903089	5.71022e-05
EmDOF1.1	Dihydrokaempferol	-0.854494	0.000400244
EmDOF1.1	Petunidin 3-O-glucoside	0.893027	9.19551e-05
EmDOF1.1	L-Epicatechin	0.888881	0.000110411
EmDOF3.5	Pinobanksin	0.878667	0.00016836
EmDOF3.5	Biochanin A	0.878386	0.000170237
EmDOF3.5	Acacetin	0.87791	0.000173448
EmDOF3.5	Pinobanksin 3-acetate	0.872527	0.000213194
EmDOF3.5	Luteolin 7-O-glucoside	0.870331	0.000231309
EmDREB2C	Kaempferide	-0.866684	0.000264023
EmDREB2C	Xanthohumol	-0.856122	0.000379428
EmDREB2C	Prunetin	-0.87762	0.000175425
EmDREB3	Chlorogenic acid	-0.939179	5.9153e-06
EmDREB3	Dihydrokaempferol	-0.919698	2.29539e-05
EmDREB3	Ononin	-0.869238	0.000240759
EmDREB3	Petunidin 3-O-glucoside	0.9357	7.76606e-06
EmDREB3	L-Epicatechin	0.982606	1.21793e-08
EmENAP2	(-)-Epigallocatechin	-0.851088	0.000446638
EmERF061	Chrysin	-0.901329	6.2288e-05
EmERF061	Kaempferol	-0.890108	0.000104672
EmERF061.1	Xanthohumol	0.864021	0.000290104
EmERF061.1	Prunetin	0.865227	0.000278052
EmERF1A	Chrysin	0.958653	8.87752e-07
EmERF1A	Hesperetin 7-O-glucoside	0.855126	0.000392056
EmERF1A	Kaempferol	0.936459	7.32786e-06
EmERF1A	Astragalin	0.911596	3.66034e-05
EmHAT14	Eriodictyol	-0.885973	0.000125002
EmHAT14	Quercetin	-0.889638	0.000106841
EmHAT14	Rutin	-0.906055	4.91342e-05
EmHAT14.1	Leucocyanidin	0.860214	0.000330833
EmHAT14.1	Ononin	-0.896849	7.71706e-05
EmHAT14.1	Tricetin	-0.88048	0.000156649
EmHAT14.1	(S)-Naringenin	-0.869893	0.000235061
EmHSF24	Kaempferide	-0.877022	0.000179568
EmIDD12	Kaempferol	-0.858265	0.000353334
EmLBD15	Galangin	-0.883531	0.000138383
EmMGP	Glycitin	-0.872567	0.000212872
EmMYB15	Galangin	-0.892841	9.2728e-05
EmMYB15	Kaempferide	-0.854493	0.000400258
EmMYB15	Xanthohumol	-0.947504	2.87397e-06
EmMYB15	Prunetin	-0.944188	3.88193e-06
EmMYB15	Pinobanksin	-0.911083	3.76437e-05
EmMYB15	Biochanin A	-0.853387	0.000414886
EmMYB15	Acacetin	-0.854566	0.000399301
EmMYB15	Luteolin 7-O-glucoside	-0.930661	1.12271e-05
EmMYB-like02	Rutin	0.852074	0.000432789
EmNAC002	Kaempferide	-0.90539	5.08399e-05
EmNAC002	Rutin	0.863521	0.000295219
EmNAC014	Glycitin	0.902655	5.83476e-05
EmNAC021	Kaempferide	-0.90729	4.60855e-05
EmNAC056	Chlorogenic acid	0.855812	0.000383324
EmNAC056	Dihydrokaempferol	0.850778	0.000451054
EmNAC056	Petunidin 3-O-glucoside	-0.870158	0.000232784
EmNAC056	L-Epicatechin	-0.87565	0.000189355
EmNAC078	Glycitin	0.87078	0.000227506
EmNAC078	Rutin	0.902002	6.02633e-05
EmNGA1	Kaempferide	0.925203	1.62459e-05
EmRGA3	Pinobanksin	-0.852334	0.000429206
EmRGA3	Biochanin A	-0.865943	0.000271088
EmRGA3	Acacetin	-0.860191	0.000331087
EmRGA3	Chrysin	-0.896417	7.87432e-05
EmRGA3	Pinobanksin 3-acetate	-0.905953	4.93909e-05
EmRGA3	Astragalin	-0.900079	6.61929e-05
EmSCL1	Glycitin	0.882939	0.000141787
EmSCL14	Pinobanksin	-0.889698	0.000106564
EmSCL14	Biochanin A	-0.916382	2.79403e-05
EmSCL14	Acacetin	-0.912868	3.41192e-05
EmSCL14	Chrysin	-0.895491	8.2193e-05
EmSCL14	Hesperetin 7-O-glucoside	-0.901618	6.14121e-05
EmSCL14	Pinobanksin 3-acetate	-0.938793	6.10133e-06
EmSCL14	Luteolin 7-O-glucoside	-0.856358	0.000376491
EmSCL14	Astragalin	-0.929216	1.24162e-05
EmSCL33	Kaempferide	-0.885525	0.000127379
EmSCL33	Xanthohumol	-0.891992	9.63169e-05
EmSCL33	Prunetin	-0.90759	4.5369e-05
EmSPL9	Pinobanksin	0.910258	3.93667e-05
EmSPL9	Biochanin A	0.886357	0.000122991
EmSPL9	Acacetin	0.88366	0.000137646
EmSPL9	Pinobanksin 3-acetate	0.896003	8.02685e-05
EmSPL9	Luteolin 7-O-glucoside	0.898249	7.22501e-05
EmSTK	Rutin	0.85095	0.000448603
EmTCP15	Glycitin	-0.879532	0.000162689
EmTIFY6B	Galangin	-0.862328	0.000307707
EmTIFY6B	Xanthohumol	-0.881835	0.000148317
EmTIFY6B	Prunetin	-0.873461	0.00020583
EmTIFY9	Leucocyanidin	-0.870576	0.000229229
EmTIFY9	Vitexin	0.890503	0.000102875
EmTIFY9	Tricetin	0.875666	0.000189242
EmTIFY9	(+)-trans Taxifolin	0.885506	0.000127481
EmTIFY9	(S)-Naringenin	0.884638	0.000132184
EmTIFY9	Naringenin chalcone	0.890117	0.000104631
EmTIFY9	Quercetin	0.876712	0.000181747
EmTRP4	Chlorogenic acid	0.855105	0.000392327
EmTRP4	Dihydrokaempferol	0.856544	0.000374173
EmTULP8	Kaempferide	-0.857379	0.000363948
EmUBICEP52-7	Glycitin	0.901717	6.11152e-05
EmULT1	Chrysin	-0.915829	2.88491e-05
EmULT1	Kaempferol	-0.891509	9.84081e-05
EmWRKY21	Glycitin	-0.87578	0.000188414
EmWRKY21	Chrysin	-0.881573	0.000149901
EmWRKY21	Kaempferol	-0.937723	6.64161e-06
EmYAB2	Chlorogenic acid	0.889493	0.00010752
EmYAB2	Dihydrokaempferol	0.874811	0.000195546
EmYAB2	Ononin	0.904673	5.27279e-05
EmYAB2	Tricetin	0.868433	0.00024791
EmYAB2	(S)-Naringenin	0.852469	0.000427342
EmYY1	Kaempferide	0.89035	0.000103568
EmYY1.1	Pinobanksin	0.913719	3.25329e-05
EmYY1.1	Biochanin A	0.926965	1.44643e-05
EmYY1.1	Acacetin	0.924681	1.68062e-05
EmYY1.1	Hesperetin 7-O-glucoside	0.872471	0.000213637
EmYY1.1	Pinobanksin 3-acetate	0.93733	6.84922e-06
EmYY1.1	Luteolin 7-O-glucoside	0.891166	9.99114e-05
EmYY1.1	Astragalin	0.893675	8.93054e-05
EmC4H1	Dihydrokaempferol	-0.857425	0.000363388
EmC4H1	Petunidin 3-O-glucoside	0.925001	1.64607e-05
EmC4H1	L-Epicatechin	0.948326	2.65973e-06
EmPGT1.1	Glycitin	0.892722	9.32223e-05
EmPGT1.2	Chlorogenic acid	-0.931549	1.05426e-05
EmPGT1.2	Dihydrokaempferol	-0.897835	7.36768e-05
EmPGT1.2	Leucocyanidin	0.951759	1.89719e-06
EmPGT1.2	Vitexin	-0.899452	6.82207e-05
EmPGT1.2	Ononin	-0.999313	1.20241e-15
EmPGT1.2	Tricetin	-0.986148	3.92419e-09
EmPGT1.2	(+)-trans Taxifolin	-0.957532	1.01292e-06
EmPGT1.2	(S)-Naringenin	-0.97673	5.16738e-08
EmPGT1.2	Naringenin chalcone	-0.924187	1.73498e-05
EmANR	Xanthohumol	-0.879728	0.000161426
EmANR	Prunetin	-0.861351	0.000318232
EmANR	Pinobanksin	-0.996093	7.1187e-12
EmANR	Biochanin A	-0.989297	1.08631e-09
EmANR	Acacetin	-0.987756	2.12327e-09
EmANR	Hesperetin 7-O-glucoside	-0.879256	0.000164482
EmANR	Pinobanksin 3-acetate	-0.990283	6.7134e-10
EmANR	Luteolin 7-O-glucoside	-0.983658	8.93045e-09
EmANR	Astragalin	-0.901409	6.20454e-05
EmFG3.1	Galangin	-0.919649	2.30215e-05
EmFG3.1	Kaempferide	-0.929434	1.22305e-05
EmFG3.1	Xanthohumol	-0.930453	1.13929e-05
EmFG3.1	Prunetin	-0.941782	4.77443e-06
EmFG3.1	Rutin	0.912008	3.57842e-05
EmCHS1	Galangin	-0.952932	1.68083e-06
EmCHS1	Xanthohumol	-0.85053	0.00045462
EmCHS1	Vitexin	0.91774	2.58052e-05
EmCHS1	(+)-trans Taxifolin	0.850734	0.000451691
EmCHS1	Naringenin chalcone	0.896985	7.66829e-05
EmCHS1	Quercetin	0.925814	1.56092e-05
EmCHS1	Rutin	0.918682	2.43997e-05
EmPAL6	Glycitin	-0.877244	0.000178025
EmPAL6	Chrysin	-0.94913	2.46259e-06
EmPAL6	Kaempferol	-0.981468	1.66893e-08
EmPAL6	Astragalin	-0.862985	0.000300782
EmF3H1	Glycitin	-0.890552	0.000102653
EmCHS1.1	Medicarpin	-0.957082	1.06696e-06
EmCHS1.1	(-)-Epigallocatechin	-0.983365	9.75496e-09
EmCHS1.1	Malvidin 3-O-glucoside (Oenin)	0.923736	1.78582e-05
EmCHS1.1	Chrysin	-0.859218	0.000342191
EmPAL1	Chlorogenic acid	0.992511	1.83154e-10
EmPAL1	Dihydrokaempferol	0.989702	8.96362e-10
EmPAL1	Ononin	0.9066	4.77697e-05
EmPAL1	Petunidin 3-O-glucoside	-0.991432	3.58388e-10
EmPAL1	L-Epicatechin	-0.960581	7.01525e-07
EmCHS	Kaempferide	0.851514	0.000440618
Phenols
EmCMB1	EmUGT91C1	-0.84171	0.000596161
EmNFYA10	EmUGT88F3	0.854462	0.000400656
EmNFYA10	EmUGT91C1	-0.903539	5.58304e-05
EmMYB4.1	EmUGT88F3	0.821252	0.00105557
EmDREB3	EmUGT91C1	-0.859197	0.000342432
EmADA2B	EmSNL6.1	0.892672	9.3433e-05
EmADA2B	EmPAL6	0.838761	0.000650394
EmADA2B	EmCCR1	0.809286	0.00142851
EmCPRF1	EmTPA1	0.82934	0.000849599
EmCPRF1	EmUGT91C1	-0.84554	0.000531041
EmCPRF1	EmUGT91C1.1	0.827479	0.000893976
EmCPRF1	EmYP84A1	0.816604	0.00119021
EmMADS4	EmUGT91A1	0.967204	2.82783e-07
EmCDF2	EmUGT73B2	0.881537	0.000150119
EmCDF2	EmSNL6	0.813505	0.00128706
EmCDF2	EmUGT91C1.1	0.892598	9.37421e-05
EmADA2	EmUGT73B2	0.823925	0.000983669
EmADA2	EmSNL6	0.81283	0.00130893
EmADA2	EmUGT91C1.1	0.862179	0.000309291
EmDREB2C	EmUGT91C1.1	0.928804	1.27731e-05
EmB3	EmCSE	-0.83201	0.000788924
EmB3	EmUGT71A15	-0.811693	0.00134644
EmSPL9	EmUGT73B2	-0.861949	0.000311755
EmSPL9	EmSNL6	-0.892031	9.615e-05
EmSCL14	EmSNL6.1	0.827707	0.000888446
EmPIF3	Em4CL1	0.888641	0.000111564
EmREX4	EmUGT73B2	-0.886936	0.000120011
EmTCP20	EmSNL6.1	0.825185	0.000951101
EmRGA3	EmCSE	-0.801279	0.00172956
EmRGA3	EmCSEa	0.80213	0.00169544
EmRGA3	EmSNL6.1	0.841372	0.000602191
EmHSFA2E	EmUGT91C1.1	0.825319	0.000947691
EmHSFA2E	EmSNL6.1	0.863438	0.000296081
EmSCL33	EmUGT73B2	0.916117	2.83738e-05
EmSCL33	EmUGT91C1.1	0.852705	0.000424112
EmRLT1	EmUGT91C1.1	0.829358	0.000849164
EmRLT1	EmSNL6.1	0.832886	0.000769771
EmZAT10	EmUGT74AC1	0.895997	8.02923e-05
EmTIFY6B	EmUGT91C1.1	0.855245	0.000390538
EmERF061	EmCSE	-0.826447	0.000919342
EmERF061	EmCCL1	-0.805182	0.00157732
EmERF061	Em4CL1	-0.833063	0.000765936
EmDOF3.5	EmUGT73B2	-0.898192	7.24461e-05
EmENAP2	EmCCL1	-0.823166	0.00100367
EmENAP2	Em4CL1	-0.81592	0.00121109
EmMYB15	EmTPA1	0.847074	0.000506565
EmMYB15	EmSNL6	0.800898	0.00174504
EmMYB15	EmUGT91C1.1	0.913379	3.31603e-05
EmMYB15	EmSNL6.1	0.890696	0.000102005
EmMYB15	EmPAL6	0.811851	0.00134116
EmYAB2	EmUGT91C1	0.808611	0.00145222
EmYY1.1	EmSNL6.1	-0.811467	0.00135396
EmNAC056	EmUGT91C1	0.828119	0.000878498
EmbZIP11	EmUGT91C1.1	0.857088	0.000367489
EmATHB-16	EmUGT91C1	0.9172	2.66375e-05
EmTIFY9.1	EmCSEa	-0.80201	0.00170024
EmTIFY9.1	EmPAL6	-0.856239	0.000377975
EmTIFY9.1	EmCCR1	-0.855399	0.000388564
EmNGA1	EmUGT91C1	0.831106	0.000809081
EmNGA1	EmUGT73B2	-0.80049	0.00176169
EmDF1	EmUGT91C1	0.906303	4.85094e-05
EmDF1	EmYP84A1	-0.803035	0.00165974
EmCRF2	Paradol	0.894844	8.46742e-05
EmCRF2	3-Methoxy-4-hydroxyphenylglycol	0.852548	0.000426261
EmCRF2	Hydroxytyrosol	0.916508	2.77377e-05
EmZFWD1	Hydroxytyrosol	0.817916	0.00115094
EmSCL1	Nordihydrocapsaicin	0.819908	0.00109323
EmSCL1	Sinapyl alcohol	0.890633	0.000102291
EmCMB1	Paradol	0.845217	0.000536305
EmCMB1	3-Methoxy-4-hydroxyphenylglycol	0.801471	0.00172182
EmCMB1	Hydroxytyrosol	0.839232	0.000641477
EmNAC021	3-Methoxy-4-hydroxyphenylglycol	0.818669	0.00112886
EmNAC021	Vanillylmandelic acid	-0.830896	0.000813813
EmTULP8	3-Methoxy-4-hydroxyphenylglycol	0.942154	4.62677e-06
EmTULP8	Vanillylmandelic acid	-0.801529	0.00171948
EmUBICEP52-7	Shogaol	0.804008	0.00162197
EmUBICEP52-7	Sinapyl alcohol	0.919571	2.31301e-05
EmAP1	Paradol	0.814414	0.00125804
EmNRP2	Sinapyl alcohol	0.804561	0.00160081
EmNRP2	3-Methoxy-4-hydroxyphenylglycol	0.871303	0.000223148
EmATHB-8	Shogaol	-0.895746	8.12319e-05
EmHSF24	3-Methoxy-4-hydroxyphenylglycol	0.901196	6.26937e-05
EmGL2	3-Methoxy-4-hydroxyphenylglycol	0.818522	0.00113315
EmDREB3	Paradol	0.898195	7.24344e-05
EmDREB3	3-Methoxy-4-hydroxyphenylglycol	0.868619	0.00024624
EmDREB3	Hydroxytyrosol	0.891224	9.96573e-05
EmDREB3	Hispidin	-0.829753	0.000839988
EmMYB-like02	Nonivamide	0.835987	0.000704814
EmCPP	Sinapyl alcohol	0.837537	0.000673985
EmADA2B	Olivetol	-0.837306	0.000678527
EmADA2B	4-(1,2-Dihydroxyethyl)benzene-1,2-diol	0.801029	0.00173969
EmADA2B	4-Nitrophenol	-0.82449	0.000968967
EmDOF1.1	Paradol	0.806668	0.00152214
EmDOF1.1	3-Methoxy-4-hydroxyphenylglycol	0.890188	0.000104308
EmDOF1.1	Hydroxytyrosol	0.827028	0.000904981
EmCPRF1	Vanillin	-0.820731	0.00107004
EmCPRF1	3-Methoxy-4-hydroxyphenylglycol	0.886681	0.000121319
EmCPRF1	Vanillylmandelic acid	-0.903611	5.56314e-05
EmNAC002	Shogaol	0.826254	0.000924131
EmLBD15	4-(1,2-Dihydroxyethyl)benzene-1,2-diol	0.811601	0.0013495
EmABC1K7	3-Methoxy-4-hydroxyphenylglycol	0.816153	0.00120394
EmTCP7	Shogaol	0.837999	0.000665015
EmHAT14	2-Amino-4-methoxyphenol	0.856059	0.000380218
EmHAT14	Shogaol	-0.876252	0.000185012
EmHAT14	Nonivamide	-0.84065	0.000615245
EmHAT14	Nordihydrocapsaicin	-0.80479	0.00159212
EmCDF2	Olivetol	-0.825141	0.000952221
EmCDF2	Vanillin	-0.902286	5.94243e-05
EmCDF2	4-(1,2-Dihydroxyethyl)benzene-1,2-diol	0.92601	1.541e-05
EmCDF2	Vanillylmandelic acid	-0.834769	0.000729805
EmCDF2	4-Nitrophenol	-0.882543	0.000144106
EmTIFY9	2-Amino-4-methoxyphenol	-0.873801	0.0002032
EmDOF4.6	Sinapyl alcohol	0.854229	0.000403714
EmADA2	Vanillin	-0.878229	0.000171291
EmADA2	4-(1,2-Dihydroxyethyl)benzene-1,2-diol	0.883352	0.000139406
EmADA2	Vanillylmandelic acid	-0.868147	0.00025049
EmADA2	2,4,6-Trihydroxybenzaldehyde	-0.906884	4.70718e-05
EmZAR1	Sinapaldehyde	-0.876938	0.000180157
EmDREB2C	Vanillin	-0.832006	0.000789018
EmDREB2C	Vanillylmandelic acid	-0.85241	0.000428162
EmNAC014	Nordihydrocapsaicin	0.826926	0.000907483
EmNAC014	Sinapyl alcohol	0.977399	4.47191e-08
EmNAC014	Syringaldehyde	0.817209	0.00117197
EmOPR2	Sinapyl alcohol	0.841196	0.000605355
EmB3	Syringaldehyde	-0.824259	0.000974958
EmSPL9	Olivetol	0.890094	0.000104738
EmSPL9	Vanillin	0.85504	0.000393164
EmSPL9	4-(1,2-Dihydroxyethyl)benzene-1,2-diol	-0.92265	1.91299e-05
EmSPL9	4-Nitrophenol	0.940121	5.48014e-06
EmSPL9	p-Hydroxymandelic acid	0.849197	0.000474141
EmNAC078	Shogaol	0.920578	2.17562e-05
EmSCL14	Olivetol	-0.952194	1.81436e-06
EmSCL14	Vanillin	-0.812258	0.00132768
EmSCL14	4-Nitrophenol	-0.946608	3.12303e-06
EmSCL14	p-Hydroxymandelic acid	-0.860268	0.000330228
EmIDD12	Sinapyl alcohol	-0.810108	0.00140006
EmIDD12	Syringaldehyde	-0.813715	0.0012803
EmERF1A	Olivetol	0.852262	0.000430196
EmERF1A	Acetaminophen	0.859327	0.000340933
EmERF1A	Syringaldehyde	0.868242	0.000249636
EmERF1A	4-Nitrophenol	0.82774	0.00088764
EmCSP4	Shogaol	0.882907	0.000141975
EmHAT4	Sinapaldehyde	-0.932132	1.0111e-05
EmCPRF2	Shogaol	0.91167	3.64554e-05
EmREX4	Nonivamide	-0.903477	5.60046e-05
EmREX4	4-(1,2-Dihydroxyethyl)benzene-1,2-diol	-0.844323	0.000551093
EmTCP20	Olivetol	-0.875505	0.000190415
EmTCP20	Syringaldehyde	-0.839208	0.000641932
EmTCP20	4-Nitrophenol	-0.868809	0.000244551
EmLRP1	Olivetol	-0.814909	0.00124244
EmLRP1	4-Nitrophenol	-0.804506	0.00160289
EmRGA3	Olivetol	-0.92136	2.07341e-05
EmRGA3	Syringaldehyde	-0.823645	0.000991014
EmRGA3	4-Nitrophenol	-0.909102	4.18857e-05
EmMGP	Nordihydrocapsaicin	-0.840224	0.000623024
EmMGP	Sinapyl alcohol	-0.915019	3.0223e-05
EmHSFA2E	Olivetol	-0.819698	0.00109922
EmHSFA2E	4-(1,2-Dihydroxyethyl)benzene-1,2-diol	0.805148	0.00157858
EmHSFA2E	4-Nitrophenol	-0.838919	0.000647395
EmSCL33	Vanillin	-0.836276	0.000698988
EmSCL33	4-(1,2-Dihydroxyethyl)benzene-1,2-diol	0.819194	0.00111365
EmSCL33	Vanillylmandelic acid	-0.848919	0.000478294
EmSTK	Shogaol	0.827439	0.000894944
EmULT1	Sinapyl alcohol	-0.813362	0.00129168
EmULT1	Acetaminophen	-0.800679	0.00175396
EmULT1	Syringaldehyde	-0.912742	3.43593e-05
EmC3H64	Paradol	0.82488	0.000958898
EmTIFY6B	4-(1,2-Dihydroxyethyl)benzene-1,2-diol	0.83308	0.000765565
EmERF061	Sinapyl alcohol	-0.833651	0.00075332
EmERF061	Acetaminophen	-0.821996	0.00103516
EmERF061	Syringaldehyde	-0.906776	4.7335e-05
EmDOF3.5	Olivetol	0.839842	0.000630093
EmDOF3.5	Vanillin	0.849836	0.000464697
EmDOF3.5	4-(1,2-Dihydroxyethyl)benzene-1,2-diol	-0.807392	0.00149578
EmDOF3.5	4-Nitrophenol	0.898152	7.25833e-05
EmBAM8	Sinapyl alcohol	-0.924127	1.7417e-05
EmBAM8	Syringaldehyde	-0.805439	0.00156764
EmENAP2	Sinapyl alcohol	-0.843534	0.00056441
EmENAP2	Syringaldehyde	-0.854661	0.00039807
EmZFP4	2-Amino-4-methoxyphenol	-0.849723	0.000466353
EmZFP4	Shogaol	0.848722	0.000481246
EmTCP4	Sinapyl alcohol	-0.844823	0.000542794
EmERF061.1	Sinapaldehyde	0.823737	0.000988605
EmERF061.1	4-(1,2-Dihydroxyethyl)benzene-1,2-diol	-0.833532	0.000755857
EmERF061.1	2,4,6-Trihydroxybenzaldehyde	0.821183	0.00105749
EmMYB15	Olivetol	-0.808514	0.00145566
EmMYB15	Vanillin	-0.91439	3.13231e-05
EmMYB15	4-(1,2-Dihydroxyethyl)benzene-1,2-diol	0.868504	0.000247273
EmMYB15	Vanillylmandelic acid	-0.869453	0.00023888
EmMYB15	2,4,6-Trihydroxybenzaldehyde	-0.827106	0.000903072
EmMYB15	4-Nitrophenol	-0.818246	0.00114123
EmTBC1D15	Sinapaldehyde	-0.868611	0.000246319
EmMYB-like	3-Methoxy-4-hydroxyphenylglycol	-0.818348	0.00113824
EmbHLH63	2-Amino-4-methoxyphenol	-0.810567	0.00138437
EmYY1.1	Olivetol	0.918032	2.53624e-05
EmYY1.1	Vanillin	0.853204	0.000417349
EmYY1.1	4-Nitrophenol	0.939992	5.53788e-06
EmYY1.1	p-Hydroxymandelic acid	0.820857	0.00106653
EmTCP15	Nordihydrocapsaicin	-0.832842	0.000770719
EmTCP15	Sinapyl alcohol	-0.933006	9.49086e-06
EmWRKY21	Sinapyl alcohol	-0.892345	9.48101e-05
EmWRKY21	Acetaminophen	-0.813405	0.00129027
EmWRKY21	Syringaldehyde	-0.818093	0.00114571
EmNAC056	3-Methoxy-4-hydroxyphenylglycol	-0.832934	0.00076873
EmNAC056	Hydroxytyrosol	-0.803484	0.00164222
EmbZIP11	4-(1,2-Dihydroxyethyl)benzene-1,2-diol	0.862779	0.000302938
EmYY1	Sinapyl alcohol	-0.80669	0.0015213
EmYY1	3-Methoxy-4-hydroxyphenylglycol	-0.814361	0.00125973
EmYY1	2,4,6-Trihydroxybenzaldehyde	0.801862	0.00170613
EmSCL9	3-Methoxy-4-hydroxyphenylglycol	-0.865263	0.000277699
EmPAT1	Nordihydrocapsaicin	-0.826714	0.000912727
EmPAT1	Sinapyl alcohol	-0.95509	1.33413e-06
EmNGA1	Vanillin	0.837732	0.000670189
EmNGA1	3-Methoxy-4-hydroxyphenylglycol	-0.887646	0.000116433
EmNGA1	Vanillylmandelic acid	0.932175	1.008e-05
EmNGA1	2,4,6-Trihydroxybenzaldehyde	0.879122	0.000165359
EmNLP7	Nordihydrocapsaicin	-0.819411	0.00110741
EmNLP7	Sinapyl alcohol	-0.828337	0.000873292
EmDF1	3-Methoxy-4-hydroxyphenylglycol	-0.819748	0.00109777
EmDF1	Vanillylmandelic acid	0.824574	0.000966784
EmTPA1	Vanillin	-0.868635	0.000246098
EmTPA1	Vanillylmandelic acid	-0.874059	0.000201221
EmUGT91C1	3-Methoxy-4-hydroxyphenylglycol	-0.886036	0.000124671
EmUGT73B2	Vanillin	-0.844848	0.000542371
EmUGT73B2	4-(1,2-Dihydroxyethyl)benzene-1,2-diol	0.869859	0.000235351
EmUGT73B2	Vanillylmandelic acid	-0.817629	0.00115943
EmUGT73B2	2,4,6-Trihydroxybenzaldehyde	-0.80486	0.00158946
EmSNL6	Olivetol	-0.808161	0.00146819
EmSNL6	Vanillin	-0.810305	0.00139332
EmSNL6	4-(1,2-Dihydroxyethyl)benzene-1,2-diol	0.861659	0.000314882
EmSNL6	4-Nitrophenol	-0.830133	0.000831206
EmSNL6	p-Hydroxymandelic acid	-0.809153	0.00143317
EmCSEa	Olivetol	-0.81559	0.00122125
EmCSEa	p-Hydroxymandelic acid	-0.80484	0.00159022
EmUGT91C1.1	Vanillin	-0.921363	2.07294e-05
EmUGT91C1.1	Vanillylmandelic acid	-0.912864	3.41272e-05
EmSNL6.1	Olivetol	-0.91535	2.96557e-05
EmSNL6.1	Vanillin	-0.855598	0.000386029
EmSNL6.1	4-Nitrophenol	-0.867364	0.000257666
EmSNL6.1	p-Hydroxymandelic acid	-0.872086	0.000216734
EmPAL6	Olivetol	-0.810236	0.00139567
EmPAL6	Vanillin	-0.831789	0.000793813
EmPAL6	p-Hydroxymandelic acid	-0.808122	0.00146957
EmCCR1	Olivetol	-0.804363	0.00160836
Terpenoids
EmCRF2	EmMVKa	0.874874	0.000195076
EmCMB1	EmHMGR1.4	0.800476	0.00176224
EmCMB1	EmHMGR1.6	0.810346	0.0013919
EmCMB1	EmHMGR1.10	0.800476	0.00176224
EmCMB1	EmHMGR1.12	0.810346	0.0013919
EmCMB1	EmHMGR1.14	0.810346	0.0013919
EmCMB1	EmMVKa	0.855422	0.000388267
EmNAC021	EmISPSa	0.900306	6.54684e-05
EmNAC021	EmISPSc	-0.890238	0.000104078
EmNAC021	EmHMGR1.4	0.844701	0.00054481
EmNAC021	EmHMGR1.10	0.844701	0.00054481
EmTULP8	EmISPSa	0.882827	0.000142441
EmTULP8	EmISPSc	-0.857526	0.000362177
EmTULP8	EmHMGR1.4	0.917252	2.65568e-05
EmTULP8	EmHMGR1.6	0.837575	0.00067325
EmTULP8	EmHMGR1.10	0.917252	2.65568e-05
EmTULP8	EmHMGR1.12	0.837575	0.00067325
EmTULP8	EmHMGR1.14	0.837575	0.00067325
EmTULP8	EmMVKa	0.906198	4.87717e-05
EmTULP8	EmMVKb	-0.818039	0.00114732
EmTULP8	EmCMK	-0.811492	0.00135315
EmUBICEP52-7	EmPMKc	0.807582	0.00148892
EmNFYA10	EmHMGR1.4	0.802167	0.00169399
EmNFYA10	EmHMGR1.10	0.802167	0.00169399
EmAP1	EmMVKa	0.819737	0.00109809
EmNRP2	EmISPSa	0.823431	0.00099667
EmNRP2	EmISPSc	-0.802333	0.00168739
EmNRP2	EmHMGR1.4	0.815079	0.00123713
EmNRP2	EmHMGR1.10	0.815079	0.00123713
EmNRP2	EmMVKa	0.836194	0.000700631
EmHSF24	EmISPSa	0.878115	0.000172058
EmHSF24	EmISPSc	-0.859172	0.00034272
EmHSF24	EmHMGR1.4	0.868151	0.000250454
EmHSF24	EmHMGR1.10	0.868151	0.000250454
EmHSF24	EmMVKa	0.848156	0.000489819
EmGL2	EmHMGR1.4	0.844864	0.000542113
EmGL2	EmHMGR1.6	0.834539	0.00073459
EmGL2	EmHMGR1.10	0.844864	0.000542113
EmGL2	EmHMGR1.12	0.834539	0.00073459
EmGL2	EmHMGR1.14	0.834539	0.00073459
EmGL2	EmMVKa	0.835222	0.000720424
EmGL2	EmMVKb	-0.804579	0.00160015
EmHAT14.1	EmMDSa	0.840443	0.000619019
EmHAT14.1	EmAACT2.3	0.818207	0.00114238
EmDREB3	EmHMGR1.4	0.85097	0.000448307
EmDREB3	EmHMGR1.6	0.851979	0.000434121
EmDREB3	EmHMGR1.10	0.85097	0.000448307
EmDREB3	EmHMGR1.12	0.851979	0.000434121
EmDREB3	EmHMGR1.14	0.851979	0.000434121
EmDREB3	EmAACT2.2	0.827409	0.000895661
EmDREB3	EmMVKa	0.922837	1.89062e-05
EmADA2B	EmTPSa	0.848124	0.000490314
EmADA2B	EmTPSb	0.870747	0.000227784
EmADA2B	EmTPS2.3	0.844402	0.000549789
EmADA2B	EmHMGR1.2	0.832382	0.000780751
EmADA2B	EmHMGR1.7	0.867578	0.000255688
EmADA2B	EmHMGR1.8	0.832382	0.000780751
EmADA2B	EmHMGR1.13	0.867578	0.000255688
EmADA2B	EmHMGR1.15	0.867578	0.000255688
EmDOF1.1	EmHMGR1.4	0.883274	0.000139853
EmDOF1.1	EmHMGR1.6	0.877769	0.00017441
EmDOF1.1	EmHMGR1.10	0.883274	0.000139853
EmDOF1.1	EmHMGR1.12	0.877769	0.00017441
EmDOF1.1	EmHMGR1.14	0.877769	0.00017441
EmDOF1.1	EmAACT2.2	0.831303	0.000804639
EmDOF1.1	EmMVKa	0.884185	0.000134695
EmDOF1.1	EmMVKb	-0.841223	0.000604861
EmDOF1.1	EmCMK	-0.804138	0.001617
EmCPRF1	EmMDSb	-0.810044	0.00140227
EmCPRF1	EmISPSa	0.909453	4.11076e-05
EmCPRF1	EmISPSb	-0.887845	0.000115446
EmCPRF1	EmISPSc	-0.894867	8.45835e-05
EmCPRF1	EmTPS2.1	0.8544	0.000401473
EmCPRF1	EmTPS2.2	0.872902	0.000210211
EmCPRF1	EmHMGR1.1	-0.808163	0.00146812
EmCPRF1	EmHMGR1.4	0.918708	2.43628e-05
EmCPRF1	EmHMGR1.6	0.907302	4.60569e-05
EmCPRF1	EmHMGR1.10	0.918708	2.43628e-05
EmCPRF1	EmHMGR1.12	0.907302	4.60569e-05
EmCPRF1	EmHMGR1.14	0.907302	4.60569e-05
EmCPRF1	EmAACT2.2	0.832536	0.000777379
EmCPRF1	EmMVKa	0.805284	0.00157347
EmCPRF1	EmMVKb	-0.914436	3.12431e-05
EmCPRF1	EmCMK	-0.917667	2.5916e-05
EmMYB3	EmPMKc	0.816622	0.00118965
EmNAC002	EmISPSa	0.827408	0.000895696
EmNAC002	EmISPSc	-0.835205	0.000720785
EmLBD15	EmTPS2.3	0.821016	0.00106211
EmABC1K7	EmMVKa	0.801182	0.00173351
EmCDF2	EmTPSa	0.915218	2.98801e-05
EmCDF2	EmTPSb	0.920177	2.22951e-05
EmCDF2	EmISPSc	-0.815162	0.00123456
EmCDF2	EmTPS2.1	0.809407	0.00142429
EmCDF2	EmTPS2.3	0.893545	8.98322e-05
EmCDF2	EmHMGR1.1	-0.885844	0.000125681
EmCDF2	EmHMGR1.7	0.875811	0.00018819
EmCDF2	EmHMGR1.13	0.875811	0.00018819
EmCDF2	EmHMGR1.15	0.875811	0.00018819
EmTIFY9	EmMDSa	-0.815214	0.00123293
EmTIFY9	EmAACT2.3	-0.867019	0.000260874
EmB3-X2	EmAACT2.3	0.806135	0.00154173
EmADA2	EmTPSa	0.850453	0.000455727
EmADA2	EmTPSb	0.837169	0.000681211
EmADA2	EmISPSa	0.869575	0.000237815
EmADA2	EmISPSc	-0.893586	8.96651e-05
EmADA2	EmTPS2.3	0.816023	0.00120792
EmADA2	EmHMGR1.1	-0.849104	0.000475519
EmDREB2C	EmISPSa	0.852992	0.000420215
EmDREB2C	EmISPSc	-0.867617	0.000255327
EmDREB2C	EmHMGR1.1	-0.810663	0.00138111
EmNAC014	EmHMGR1.3	0.822998	0.00100815
EmNAC014	EmHMGR1.9	0.822998	0.00100815
EmNAC014	EmPMKc	0.905176	5.13983e-05
EmB3	EmHMGR1.3	-0.820023	0.00108997
EmB3	EmHMGR1.9	-0.820023	0.00108997
EmB3	EmPMKc	-0.808718	0.00144844
EmSPL9	EmTPSa	-0.904679	5.2712e-05
EmSPL9	EmTPSb	-0.920616	2.17056e-05
EmSPL9	EmTPS2.3	-0.880441	0.000156894
EmSPL9	EmHMGR1.1	0.856525	0.000374412
EmSPL9	EmHMGR1.2	-0.880968	0.000153607
EmSPL9	EmHMGR1.5	-0.804568	0.00160053
EmSPL9	EmHMGR1.7	-0.916121	2.83672e-05
EmSPL9	EmHMGR1.8	-0.880968	0.000153607
EmSPL9	EmHMGR1.11	-0.804568	0.00160053
EmSPL9	EmHMGR1.13	-0.916121	2.83672e-05
EmSPL9	EmHMGR1.15	-0.916121	2.83672e-05
EmSPL9	EmMVKc	-0.811641	0.00134815
EmSPL9	EmPMKb	0.822563	0.00101981
EmBZR2	EmPMKa	-0.802856	0.00166675
EmSCL14	EmTPSa	0.884252	0.000134321
EmSCL14	EmTPSb	0.885016	0.000130119
EmSCL14	EmDXR	0.898693	7.07421e-05
EmSCL14	EmMDSb	-0.828516	0.000869031
EmSCL14	EmTPS2.1	0.802609	0.00167646
EmSCL14	EmHMGR1.1	-0.843228	0.000569644
EmSCL14	EmHMGR1.2	0.941899	4.72748e-06
EmSCL14	EmHMGR1.5	0.931427	1.06347e-05
EmSCL14	EmHMGR1.7	0.919867	2.27199e-05
EmSCL14	EmHMGR1.8	0.941899	4.72748e-06
EmSCL14	EmHMGR1.11	0.931427	1.06347e-05
EmSCL14	EmHMGR1.13	0.919867	2.27199e-05
EmSCL14	EmHMGR1.15	0.919867	2.27199e-05
EmSCL14	EmAACT2.1	0.870583	0.000229172
EmSCL14	EmAACT2.4	0.870583	0.000229172
EmSCL14	EmMVKc	0.932831	9.6127e-06
EmSCL14	EmPMKb	-0.934698	8.37565e-06
EmIDD12	EmHMGR1.3	-0.855382	0.000388787
EmIDD12	EmHMGR1.9	-0.855382	0.000388787
EmIDD12	EmMVKc	0.80139	0.00172508
EmIDD12	EmPMKb	-0.801802	0.00170852
EmIDD12	EmPMKc	-0.854091	0.000405518
EmERF1A	EmDXR	-0.823137	0.00100446
EmERF1A	EmHMGR1.2	-0.893469	9.01411e-05
EmERF1A	EmHMGR1.3	0.940549	5.29065e-06
EmERF1A	EmHMGR1.5	-0.912201	3.54058e-05
EmERF1A	EmHMGR1.7	-0.808875	0.00144292
EmERF1A	EmHMGR1.8	-0.893469	9.01411e-05
EmERF1A	EmHMGR1.9	0.940549	5.29065e-06
EmERF1A	EmHMGR1.11	-0.912201	3.54058e-05
EmERF1A	EmHMGR1.13	-0.808875	0.00144292
EmERF1A	EmHMGR1.15	-0.808875	0.00144292
EmERF1A	EmAACT2.1	-0.857564	0.000361711
EmERF1A	EmAACT2.4	-0.857564	0.000361711
EmERF1A	EmMVKc	-0.933412	9.21346e-06
EmERF1A	EmPMKa	-0.801546	0.00171881
EmERF1A	EmPMKb	0.935231	8.04656e-06
EmERF1A	EmPMKc	0.895102	8.36783e-05
EmCPRF2	EmMDSa	-0.876729	0.000181623
EmTCP20	EmTPSb	0.843118	0.000571536
EmTCP20	EmTPS2.3	0.835758	0.000709459
EmTCP20	EmHMGR1.2	0.88606	0.000124545
EmTCP20	EmHMGR1.3	-0.816113	0.00120517
EmTCP20	EmHMGR1.5	0.810945	0.00137155
EmTCP20	EmHMGR1.7	0.881432	0.000150755
EmTCP20	EmHMGR1.8	0.88606	0.000124545
EmTCP20	EmHMGR1.9	-0.816113	0.00120517
EmTCP20	EmHMGR1.11	0.810945	0.00137155
EmTCP20	EmHMGR1.13	0.881432	0.000150755
EmTCP20	EmHMGR1.15	0.881432	0.000150755
EmTCP20	EmMVKc	0.839616	0.000634296
EmTCP20	EmPMKb	-0.854244	0.000403506
EmLRP1	EmHMGR1.2	0.823857	0.000985443
EmLRP1	EmHMGR1.5	0.820683	0.00107139
EmLRP1	EmHMGR1.8	0.823857	0.000985443
EmLRP1	EmHMGR1.11	0.820683	0.00107139
EmLRP1	EmMVKc	0.826173	0.000926152
EmLRP1	EmPMKb	-0.827836	0.000885311
EmRGA3	EmTPSa	0.841578	0.000598515
EmRGA3	EmTPSb	0.870203	0.000232398
EmRGA3	EmDXR	0.835571	0.000713269
EmRGA3	EmTPS2.3	0.815145	0.00123507
EmRGA3	EmHMGR1.2	0.939313	5.8518e-06
EmRGA3	EmHMGR1.3	-0.849303	0.000472565
EmRGA3	EmHMGR1.5	0.903441	5.61056e-05
EmRGA3	EmHMGR1.7	0.915705	2.90565e-05
EmRGA3	EmHMGR1.8	0.939313	5.8518e-06
EmRGA3	EmHMGR1.9	-0.849303	0.000472565
EmRGA3	EmHMGR1.11	0.903441	5.61056e-05
EmRGA3	EmHMGR1.13	0.915705	2.90565e-05
EmRGA3	EmHMGR1.15	0.915705	2.90565e-05
EmRGA3	EmAACT2.1	0.814908	0.0012425
EmRGA3	EmAACT2.4	0.814908	0.0012425
EmRGA3	EmMVKc	0.919952	2.2603e-05
EmRGA3	EmPMKb	-0.927625	1.38375e-05
EmTRP4	EmMDSa	-0.842581	0.000580845
EmTRP4	EmAACT2.2	-0.811728	0.00134526
EmTRP4	EmPMKa	-0.803915	0.00162555
EmHSFA2E	EmTPSa	0.839764	0.000631535
EmHSFA2E	EmTPSb	0.863464	0.000295809
EmHSFA2E	EmTPS2.3	0.849882	0.000464022
EmHSFA2E	EmHMGR1.7	0.847185	0.000504824
EmHSFA2E	EmHMGR1.13	0.847185	0.000504824
EmHSFA2E	EmHMGR1.15	0.847185	0.000504824
EmSCL33	EmISPSa	0.853018	0.000419857
EmSCL33	EmISPSc	-0.872593	0.000212662
EmSCL33	EmHMGR1.1	-0.800011	0.0017814
EmRLT1	EmTPSb	0.832512	0.000777902
EmRLT1	EmTPS2.3	0.849225	0.000473718
EmRLT1	EmHMGR1.7	0.800305	0.00176928
EmRLT1	EmHMGR1.13	0.800305	0.00176928
EmRLT1	EmHMGR1.15	0.800305	0.00176928
EmULT1	EmHMGR1.2	0.854195	0.000404157
EmULT1	EmHMGR1.3	-0.949491	2.37771e-06
EmULT1	EmHMGR1.5	0.84559	0.000530221
EmULT1	EmHMGR1.8	0.854195	0.000404157
EmULT1	EmHMGR1.9	-0.949491	2.37771e-06
EmULT1	EmHMGR1.11	0.84559	0.000530221
EmULT1	EmMVKc	0.880248	0.000158109
EmULT1	EmPMKb	-0.887801	0.000115665
EmULT1	EmPMKc	-0.880819	0.000154527
EmTIFY6B	EmTPSb	0.801557	0.00171837
EmTIFY6B	EmTPS2.3	0.812124	0.00133213
EmERF061	EmHMGR1.2	0.823276	0.00100077
EmERF061	EmHMGR1.3	-0.936388	7.36757e-06
EmERF061	EmHMGR1.5	0.825349	0.000946918
EmERF061	EmHMGR1.8	0.823276	0.00100077
EmERF061	EmHMGR1.9	-0.936388	7.36757e-06
EmERF061	EmHMGR1.11	0.825349	0.000946918
EmERF061	EmMVKc	0.859134	0.00034316
EmERF061	EmPMKb	-0.865214	0.000278183
EmERF061	EmPMKc	-0.887827	0.000115536
EmDOF3.5	EmTPSa	-0.878678	0.000168284
EmDOF3.5	EmTPSb	-0.863591	0.0002945
EmDOF3.5	EmDXR	-0.801442	0.00172298
EmDOF3.5	EmMDSb	0.814534	0.00125425
EmDOF3.5	EmTPS2.1	-0.823801	0.000986905
EmDOF3.5	EmTPS2.2	-0.806429	0.00153089
EmDOF3.5	EmHMGR1.1	0.86228	0.000308212
EmDOF3.5	EmHMGR1.2	-0.832379	0.000780804
EmDOF3.5	EmHMGR1.7	-0.85619	0.000378579
EmDOF3.5	EmHMGR1.8	-0.832379	0.000780804
EmDOF3.5	EmHMGR1.13	-0.85619	0.000378579
EmDOF3.5	EmHMGR1.15	-0.85619	0.000378579
EmBAM8	EmHMGR1.3	-0.841781	0.000594901
EmBAM8	EmHMGR1.9	-0.841781	0.000594901
EmBAM8	EmPMKc	-0.90061	6.45097e-05
EmENAP2	EmHMGR1.3	-0.904547	5.30669e-05
EmENAP2	EmHMGR1.9	-0.904547	5.30669e-05
EmENAP2	EmPMKc	-0.827829	0.000885483
EmPIN5	EmDXR	-0.840261	0.000622355
EmPIN5	EmMDSa	-0.838701	0.000651534
EmPIN5	EmAACT2.1	-0.865811	0.00027236
EmPIN5	EmAACT2.2	-0.818097	0.0011456
EmPIN5	EmAACT2.4	-0.865811	0.00027236
EmPIN5	EmPMKa	-0.895716	8.13422e-05
EmMYB15	EmTPSa	0.912506	3.48134e-05
EmMYB15	EmTPSb	0.907614	4.53126e-05
EmMYB15	EmISPSa	0.83596	0.000705374
EmMYB15	EmISPSc	-0.864237	0.000287914
EmMYB15	EmTPS2.1	0.825213	0.000950396
EmMYB15	EmTPS2.2	0.814542	0.00125401
EmMYB15	EmTPS2.3	0.876605	0.000182502
EmMYB15	EmHMGR1.1	-0.895759	8.11834e-05
EmMYB15	EmHMGR1.7	0.84942	0.00047083
EmMYB15	EmHMGR1.13	0.84942	0.00047083
EmMYB15	EmHMGR1.15	0.84942	0.00047083
EmMYB-like	EmMVKa	-0.831222	0.000806473
EmbHLH63	EmMDSa	-0.845348	0.000534172
EmYAB2	EmMDSa	-0.839489	0.000636666
EmYY1.1	EmTPSa	-0.910421	3.90224e-05
EmYY1.1	EmTPSb	-0.905293	5.10904e-05
EmYY1.1	EmDXR	-0.878133	0.000171938
EmYY1.1	EmMDSb	0.844763	0.000543782
EmYY1.1	EmTPS2.1	-0.835464	0.000715468
EmYY1.1	EmTPS2.2	-0.811016	0.00136913
EmYY1.1	EmTPS2.3	-0.815252	0.00123173
EmYY1.1	EmHMGR1.1	0.87822	0.000171351
EmYY1.1	EmHMGR1.2	-0.921115	2.10497e-05
EmYY1.1	EmHMGR1.5	-0.896553	7.82446e-05
EmYY1.1	EmHMGR1.7	-0.921068	2.11113e-05
EmYY1.1	EmHMGR1.8	-0.921115	2.10497e-05
EmYY1.1	EmHMGR1.11	-0.896553	7.82446e-05
EmYY1.1	EmHMGR1.13	-0.921068	2.11113e-05
EmYY1.1	EmHMGR1.15	-0.921068	2.11113e-05
EmYY1.1	EmAACT2.1	-0.831052	0.000810288
EmYY1.1	EmAACT2.4	-0.831052	0.000810288
EmYY1.1	EmMVKc	-0.893808	8.87664e-05
EmYY1.1	EmPMKb	0.896649	7.78938e-05
EmTCP15	EmPMKc	-0.832888	0.000769723
EmWRKY21	EmHMGR1.3	-0.872461	0.000213716
EmWRKY21	EmHMGR1.9	-0.872461	0.000213716
EmWRKY21	EmMVKc	0.816195	0.00120265
EmWRKY21	EmPMKa	0.820832	0.00106723
EmWRKY21	EmPMKb	-0.809283	0.00142863
EmWRKY21	EmPMKc	-0.946855	3.05282e-06
EmNAC056	EmHMGR1.4	-0.812503	0.00131963
EmNAC056	EmHMGR1.6	-0.820537	0.00107547
EmNAC056	EmHMGR1.10	-0.812503	0.00131963
EmNAC056	EmHMGR1.12	-0.820537	0.00107547
EmNAC056	EmHMGR1.14	-0.820537	0.00107547
EmNAC056	EmMVKa	-0.835563	0.000713439
EmbZIP11	EmTPSb	0.810826	0.00137556
EmbZIP11	EmTPS2.3	0.854295	0.000402843
EmATHB-16	EmISPSb	0.81762	0.0011597
EmATHB-16	EmHMGR1.4	-0.819233	0.00111252
EmATHB-16	EmHMGR1.6	-0.845884	0.000525473
EmATHB-16	EmHMGR1.10	-0.819233	0.00111252
EmATHB-16	EmHMGR1.12	-0.845884	0.000525473
EmATHB-16	EmHMGR1.14	-0.845884	0.000525473
EmATHB-16	EmAACT2.2	-0.830495	0.00082292
EmATHB-16	EmMVKb	0.842473	0.000582724
EmATHB-16	EmCMK	0.828897	0.000860001
EmYY1	EmISPSa	-0.850142	0.000460227
EmYY1	EmISPSc	0.838565	0.000654132
EmTIFY9.1	EmMDSb	0.807852	0.00147923
EmTIFY9.1	EmISPSb	0.808272	0.00146423
EmTIFY9.1	EmTPS2.1	-0.802263	0.00169017
EmTIFY9.1	EmTPS2.2	-0.804712	0.00159508
EmSCL9	EmHMGR1.4	-0.809703	0.00141404
EmSCL9	EmHMGR1.10	-0.809703	0.00141404
EmSCL9	EmMVKa	-0.804739	0.00159406
EmPAT1	EmHMGR1.3	-0.821153	0.00105832
EmPAT1	EmHMGR1.9	-0.821153	0.00105832
EmPAT1	EmPMKc	-0.867275	0.000258492
EmNGA1	EmISPSa	-0.956071	1.19659e-06
EmNGA1	EmISPSb	0.875607	0.000189669
EmNGA1	EmISPSc	0.945967	3.31147e-06
EmNGA1	EmTPS2.1	-0.844479	0.000548504
EmNGA1	EmTPS2.2	-0.864093	0.000289379
EmNGA1	EmHMGR1.1	0.816278	0.00120013
EmNGA1	EmHMGR1.4	-0.923027	1.86806e-05
EmNGA1	EmHMGR1.6	-0.888848	0.000110569
EmNGA1	EmHMGR1.10	-0.923027	1.86806e-05
EmNGA1	EmHMGR1.12	-0.888848	0.000110569
EmNGA1	EmHMGR1.14	-0.888848	0.000110569
EmNGA1	EmMVKa	-0.804911	0.00158755
EmNGA1	EmMVKb	0.901855	6.07023e-05
EmNGA1	EmCMK	0.915085	3.01089e-05
EmDF1	EmMDSb	0.88106	0.000153037
EmDF1	EmISPSb	0.902399	5.90928e-05
EmDF1	EmTPS2.1	-0.871604	0.000220668
EmDF1	EmTPS2.2	-0.883785	0.000136938
EmDF1	EmHMGR1.4	-0.867422	0.00025713
EmDF1	EmHMGR1.6	-0.918867	2.41322e-05
EmDF1	EmHMGR1.10	-0.867422	0.00025713
EmDF1	EmHMGR1.12	-0.918867	2.41322e-05
EmDF1	EmHMGR1.14	-0.918867	2.41322e-05
EmDF1	EmAACT2.2	-0.93107	1.09076e-05
EmDF1	EmMVKb	0.918163	2.51663e-05
EmDF1	EmCMK	0.901571	6.15553e-05
EmHSFB2B	Niga-ichigoside F1	0.83788	0.000667305
EmHSFB2B	Rebaudioside C	0.840214	0.000623218
EmCRF2	1beta-Hydroxyalantolactone	0.881276	0.000151707
EmCRF2	Ajugol	0.811128	0.00136537
EmCRF2	Aucubin	0.880688	0.000155343
EmCRF2	Auraptene	0.831354	0.000803508
EmCRF2	Methyl deacetylasperulosidate	0.873815	0.000203093
EmCRF2	Niga-ichigoside F1	0.913699	3.25697e-05
EmCRF2	Pasakbumin B	-0.936419	7.35e-06
EmCRF2	Rebaudioside A	-0.847167	0.0005051
EmCRF2	Rebaudioside B	0.815411	0.0012268
EmCRF2	Rebaudioside C	0.884206	0.000134574
EmCRF2	Ilexgenin A	-0.820119	0.00108724
EmORG2	Beta-Eudesmol	-0.824597	0.000966182
EmORG2	Methyl deacetylasperulosidate	0.817954	0.00114983
EmORG2	Pasakbumin B	-0.835231	0.000720256
EmORG2	Rebaudioside C	0.827789	0.000886441
EmDOF3.6	Saikogenin D	-0.803363	0.00164693
EmCMB1	1beta-Hydroxyalantolactone	0.905237	5.12385e-05
EmCMB1	Ajugol	0.875116	0.000193274
EmCMB1	Aucubin	0.83953	0.000635896
EmCMB1	Methyl deacetylasperulosidate	0.918326	2.49239e-05
EmCMB1	Niga-ichigoside F1	0.870881	0.000226661
EmCMB1	Pasakbumin B	-0.914998	3.02587e-05
EmCMB1	Rebaudioside A	-0.844754	0.000543923
EmCMB1	Rebaudioside C	0.835481	0.000715114
EmTULP8	Aucubin	0.886148	0.000124085
EmNFYA10	Aucubin	0.829254	0.000851597
EmAP1	1beta-Hydroxyalantolactone	0.86881	0.000244544
EmAP1	Eupalinolide B	0.825805	0.000935391
EmAP1	Methyl deacetylasperulosidate	0.815163	0.0012345
EmAP1	Pasakbumin B	-0.823687	0.000989903
EmAP1	Rebaudioside C	0.90583	4.97065e-05
EmAP1	Sericoside	0.83007	0.000832661
EmATHB-8	8-O-Acetylharpagide	0.865548	0.000274915
EmATHB-8	Asperulosidic acid	-0.821067	0.00106071
EmATHB-8	Carvacrol methyl ether	-0.819801	0.00109627
EmATHB-8	Granilin	-0.816405	0.00119625
EmATHB-8	Hederagenin	-0.843758	0.000560607
EmATHB-8	Toosendanin	-0.830515	0.000822452
EmHSF24	Aucubin	0.831828	0.000792946
EmGL2	Aucubin	0.818024	0.00114776
EmGL2	Methyl deacetylasperulosidate	0.819851	0.00109487
EmGL2	Rebaudioside C	0.907337	4.59719e-05
EmHAT14.1	Beta-Eudesmol	-0.849011	0.00047691
EmHAT14.1	Pasakbumin B	-0.804748	0.00159371
EmHAT14.1	Pomolic acid	-0.800766	0.00175039
EmHAT14.1	Rebaudioside A	-0.835919	0.000706201
EmHAT14.1	Rebaudioside C	0.816101	0.00120553
EmHAT14.1	Loganic acid	-0.85462	0.000398592
EmDREB3	1beta-Hydroxyalantolactone	0.956448	1.14682e-06
EmDREB3	Ajugol	0.861137	0.000320579
EmDREB3	Aucubin	0.907857	4.47383e-05
EmDREB3	Cornuside	0.8068	0.00151729
EmDREB3	Methyl deacetylasperulosidate	0.951716	1.90538e-06
EmDREB3	Niga-ichigoside F1	0.939671	5.68445e-06
EmDREB3	Pasakbumin B	-0.951041	2.03996e-06
EmDREB3	Pomolic acid	-0.837117	0.000682241
EmDREB3	Rebaudioside A	-0.908506	4.32329e-05
EmDREB3	Rebaudioside C	0.937718	6.64437e-06
EmDREB3	Rupestonic acid	-0.814074	0.00126884
EmDREB3	Ilexgenin A	-0.851045	0.000447241
EmDREB3	Sericoside	0.900494	6.48755e-05
EmMYB-like02	Alantolactone	0.850402	0.000456466
EmADA2B	Bakkenolide A	-0.84667	0.000512923
EmADA2B	Euscaphic acid	0.805418	0.00156844
EmDOF1.1	1beta-Hydroxyalantolactone	0.83839	0.000657483
EmDOF1.1	Aucubin	0.90336	5.63326e-05
EmDOF1.1	Methyl deacetylasperulosidate	0.874882	0.000195011
EmDOF1.1	Niga-ichigoside F1	0.877778	0.000174345
EmDOF1.1	Pasakbumin B	-0.866683	0.00026403
EmDOF1.1	Rebaudioside C	0.927169	1.42685e-05
EmCPRF1	Aucubin	0.863293	0.00029758
EmMYB4	8-O-Acetylharpagide	-0.810649	0.00138157
EmMYB4	Toosendanin	0.820503	0.00107644
EmEFH1	5,15-Diacetyl-3-benzoyllathyrol	-0.858422	0.000351481
EmEFH1	Arnicolide D	0.84509	0.000538395
EmEFH1	Melittoside	0.8157	0.00121787
EmEFH1	Geraniol	-0.834421	0.00073707
EmLBD15	Alantolactone	0.868244	0.000249612
EmLBD15	Arteannuin B	0.885223	0.000128998
EmLBD15	Echinocystic acid	0.850854	0.00044997
EmLBD15	Euscaphic acid	0.811003	0.00136957
EmABC1K7	Eupalinolide B	0.811993	0.00133645
EmHAT14	(+/-)-Abscisic acid	-0.868822	0.000244434
EmHAT14	8-O-Acetylharpagide	0.841876	0.000593215
EmHAT14	Asperulosidic acid	-0.895491	8.21927e-05
EmHAT14	Carvacrol methyl ether	-0.887696	0.000116188
EmHAT14	Cedrol	0.872214	0.000215699
EmHAT14	Granilin	-0.882019	0.000147212
EmHAT14	Oleanolic Acid	-0.815364	0.00122826
EmHAT14	Shanzhiside methyl ester	-0.859805	0.000335458
EmHAT14	Toosendanin	-0.862794	0.000302775
EmCDF2	Alantolactone	0.858201	0.000354089
EmCDF2	Euscaphic acid	0.818965	0.00112028
EmCDF2	Protoescigenin	-0.885609	0.00012693
EmCDF2	Tormentic acid	0.814942	0.00124142
EmGRAS1	5,15-Diacetyl-3-benzoyllathyrol	0.858767	0.000347423
EmGRAS1	Arnicolide D	-0.878533	0.00016925
EmGRAS1	Hosenkoside F	-0.872027	0.000217217
EmGRAS1	Ginsenoside Rg1	-0.852469	0.000427353
EmGRAS1	Saikosaponin B4	0.802745	0.0016711
EmTIFY9	(+/-)-Abscisic acid	0.845984	0.000523865
EmTIFY9	8-O-Acetylharpagide	-0.886905	0.000120168
EmTIFY9	Asperulosidic acid	0.877111	0.000178944
EmTIFY9	Carvacrol methyl ether	0.888788	0.000110857
EmTIFY9	Esculentoside H	-0.861633	0.000315167
EmTIFY9	Gibberellin A4	0.832091	0.000787135
EmTIFY9	Granilin	0.892991	9.21033e-05
EmTIFY9	Hederagenin	0.872598	0.000212628
EmTIFY9	Oleanolic Acid	0.84827	0.000488083
EmTIFY9	Obacunone	0.828365	0.000872632
EmTIFY9	Pomolic acid	0.809362	0.00142586
EmTIFY9	Phorbol	0.885938	0.000125186
EmTIFY9	Loganic acid	0.832976	0.000767825
EmTIFY9	Shanzhiside methyl ester	0.868101	0.000250909
EmTIFY9	Toosendanin	0.846634	0.000513485
EmDOF4.6	5,15-Diacetyl-3-benzoyllathyrol	-0.850021	0.000462
EmDOF4.6	Artemether	-0.828081	0.000879408
EmDOF4.6	Atractyloside A	0.894913	8.44043e-05
EmDOF4.6	Cornuside	0.8104	0.00139005
EmDOF4.6	Hosenkoside F	0.815834	0.00121373
EmDOF4.6	Melittoside	0.856281	0.000377443
EmDOF4.6	Geraniol	-0.839814	0.000630607
EmDOF4.6	Saikosaponin B4	-0.861701	0.000314429
EmB3-X2	Ajugol	0.805825	0.00155325
EmADA2	Alantolactone	0.895223	8.32114e-05
EmTCX5	Pomolic acid	-0.816187	0.00120291
EmTCX5	Rebaudioside A	-0.823453	0.000996084
EmTCX5	Rebaudioside B	0.822133	0.00103145
EmNAC014	5,15-Diacetyl-3-benzoyllathyrol	-0.849503	0.000469594
EmNAC014	Arnicolide D	0.810876	0.00137388
EmNAC014	Atractyloside A	0.875952	0.00018717
EmNAC014	Melittoside	0.830838	0.00081512
EmNAC014	Geraniol	-0.842947	0.000574494
EmNAC014	Saikosaponin B4	-0.827817	0.000885783
EmOPR2	Ginsenoside Rg1	0.805656	0.00155956
EmSPL9	Alantolactone	-0.803068	0.00165843
EmSPL9	Echinocystic acid	-0.803459	0.00164321
EmSPL9	Euscaphic acid	-0.83649	0.0006947
EmSPL9	Protoescigenin	0.838656	0.000652389
EmSPL9	Tormentic acid	-0.854747	0.000396947
EmERF1A	Atractyloside A	0.859554	0.000338319
EmCPRF2	(+/-)-Abscisic acid	0.839149	0.000643045
EmCPRF2	8-O-Acetylharpagide	-0.903401	5.62186e-05
EmCPRF2	Asperulosidic acid	0.900999	6.32992e-05
EmCPRF2	Carvacrol methyl ether	0.895067	8.38121e-05
EmCPRF2	Cedrol	-0.803762	0.00163146
EmCPRF2	Gibberellin A4	0.831638	0.000797158
EmCPRF2	Granilin	0.889703	0.000106541
EmCPRF2	Hederagenin	0.889291	0.000108466
EmCPRF2	Oleanolic Acid	0.874572	0.000197338
EmCPRF2	Phorbol	0.801081	0.0017376
EmCPRF2	Loganic acid	0.855793	0.000383569
EmCPRF2	Shanzhiside methyl ester	0.861266	0.000319161
EmCPRF2	Toosendanin	0.868801	0.000244623
EmREX4	Alantolactone	-0.809321	0.0014273
EmREX4	Echinocystic acid	-0.821577	0.00104663
EmTCP20	Bakkenolide A	-0.81026	0.00139485
EmTCP20	Euscaphic acid	0.848734	0.000481059
EmTCP20	Tormentic acid	0.873008	0.000209376
EmRGA3	Bakkenolide A	-0.806855	0.0015153
EmRGA3	Euscaphic acid	0.817989	0.00114878
EmRGA3	Tormentic acid	0.835924	0.000706094
EmTRP4	Methyl deacetylasperulosidate	-0.806197	0.00153944
EmHSFA2E	Bakkenolide A	-0.840186	0.000623738
EmHSFA2E	Euscaphic acid	0.81477	0.00124683
EmHSFA2E	Tormentic acid	0.809652	0.00141579
EmSCL33	Alantolactone	0.822622	0.00101822
EmC3H3	Tormentic acid	0.810912	0.00137267
EmRLT1	Bakkenolide A	-0.883229	0.00014011
EmRLT1	Euscaphic acid	0.81847	0.00113465
EmSTK	Granilin	0.802813	0.00166842
EmSTK	Phorbol	0.82938	0.000848653
EmULT1	5,15-Diacetyl-3-benzoyllathyrol	0.819785	0.00109673
EmULT1	Arnicolide D	-0.803322	0.00164852
EmULT1	Atractyloside A	-0.883951	0.000136007
EmULT1	Saikosaponin B4	0.837598	0.000672794
EmC3H64	Aucubin	0.835132	0.000722291
EmC3H64	Beta-Eudesmol	-0.813884	0.00127491
EmC3H64	Methyl deacetylasperulosidate	0.800475	0.00176231
EmC3H64	Pasakbumin B	-0.841901	0.000592778
EmC3H64	Rebaudioside C	0.861167	0.00032025
EmTIFY6B	Protoescigenin	-0.825919	0.000932526
EmERF061	Atractyloside A	-0.876134	0.000185857
EmERF061	Saikosaponin B4	0.815513	0.00122363
EmDOF3.5	Protoescigenin	0.845327	0.00053451
EmBAM8	5,15-Diacetyl-3-benzoyllathyrol	0.829138	0.000854316
EmBAM8	Arnicolide D	-0.828032	0.000880608
EmBAM8	Atractyloside A	-0.845257	0.000535653
EmBAM8	Melittoside	-0.80478	0.00159248
EmBAM8	Geraniol	0.816674	0.00118807
EmENAP2	5,15-Diacetyl-3-benzoyllathyrol	0.863227	0.000298258
EmENAP2	Arnicolide D	-0.838028	0.000664445
EmENAP2	Atractyloside A	-0.921774	2.0208e-05
EmENAP2	Hosenkoside F	-0.853781	0.000409629
EmENAP2	Melittoside	-0.84833	0.000487175
EmENAP2	Geraniol	0.843674	0.000562039
EmENAP2	Saikosaponin B4	0.894058	8.7766e-05
EmZFP4	8-O-Acetylharpagide	-0.889009	0.000109803
EmZFP4	Asperulosidic acid	0.835014	0.000724729
EmZFP4	Carvacrol methyl ether	0.801442	0.001723
EmZFP4	Cedrol	-0.846415	0.000516963
EmZFP4	Gibberellin A4	0.871994	0.000217485
EmZFP4	Hederagenin	0.865409	0.000276274
EmZFP4	Toosendanin	0.812438	0.00132176
EmMYB15	Alantolactone	0.884585	0.000132478
EmMYB15	Bakkenolide A	-0.832622	0.000775501
EmMYB-like	5,15-Diacetyl-3-benzoyllathyrol	0.805234	0.00157534
EmMYB-like	Auraptene	-0.869643	0.000237221
EmbHLH63	8-O-Acetylharpagide	-0.881928	0.000147757
EmbHLH63	Asperulosidic acid	0.842222	0.000587121
EmbHLH63	Cedrol	-0.821798	0.00104057
EmbHLH63	Gibberellin A4	0.925277	1.61678e-05
EmbHLH63	Hederagenin	0.880796	0.000154671
EmbHLH63	Oleanolic Acid	0.824582	0.000966577
EmbHLH63	Loganic acid	0.83833	0.00065862
EmYAB2	Methyl deacetylasperulosidate	-0.839064	0.000644654
EmYAB2	Pasakbumin B	0.847358	0.000502121
EmYAB2	Rebaudioside A	0.862416	0.000306769
EmYAB2	Loganic acid	0.869587	0.000237712
EmYY1.1	Protoescigenin	0.854958	0.000394215
EmTCP15	5,15-Diacetyl-3-benzoyllathyrol	0.813134	0.00129905
EmTCP15	Atractyloside A	-0.804796	0.0015919
EmTCP15	Melittoside	-0.804197	0.00161471
EmTCP15	Geraniol	0.81054	0.00138527
EmWRKY21	Atractyloside A	-0.818236	0.00114152
EmNAC056	1beta-Hydroxyalantolactone	-0.810484	0.00138721
EmNAC056	Aucubin	-0.907164	4.63901e-05
EmNAC056	Methyl deacetylasperulosidate	-0.874851	0.000195244
EmNAC056	Niga-ichigoside F1	-0.908438	4.33892e-05
EmNAC056	Pasakbumin B	0.852699	0.000424196
EmNAC056	Rebaudioside A	0.822309	0.00102666
EmbZIP11	Alantolactone	0.830995	0.000811571
EmbZIP11	Protoescigenin	-0.836376	0.000696982
EmATHB-16	Methyl deacetylasperulosidate	-0.810925	0.00137222
EmERF9	Loganic acid	0.808243	0.00146528
EmSCL9	Aucubin	-0.845033	0.000539329
EmPAT1	5,15-Diacetyl-3-benzoyllathyrol	0.882644	0.000143507
EmPAT1	Arnicolide D	-0.840656	0.00061512
EmPAT1	Atractyloside A	-0.911633	3.65285e-05
EmPAT1	Hosenkoside F	-0.854463	0.000400645
EmPAT1	Melittoside	-0.853619	0.000411785
EmPAT1	Geraniol	0.835088	0.000723195
EmPAT1	Saikosaponin B4	0.853992	0.000406832
EmNGA1	Aucubin	-0.836138	0.000701774
EmDF1	Aucubin	-0.875464	0.000190712
EmDF1	Methyl deacetylasperulosidate	-0.882498	0.000144371
EmTPSa	Bakkenolide A	-0.816366	0.00119745
EmTPSa	Euscaphic acid	0.823029	0.00100733
EmTPSa	Protoescigenin	-0.87914	0.00016524
EmTPSb	Alantolactone	0.840261	0.000622344
EmTPSb	Bakkenolide A	-0.884832	0.00013112
EmTPSb	Euscaphic acid	0.909445	4.11253e-05
EmTPSb	Protoescigenin	-0.919746	2.28871e-05
EmTPSb	Tormentic acid	0.891025	0.000100538
EmMDSa	(+/-)-Abscisic acid	-0.889279	0.000108524
EmMDSa	8-O-Acetylharpagide	0.910317	3.92414e-05
EmMDSa	Asperulosidic acid	-0.92866	1.28989e-05
EmMDSa	Carvacrol methyl ether	-0.927616	1.38461e-05
EmMDSa	Cedrol	0.824227	0.00097577
EmMDSa	Beta-Eudesmol	-0.81339	0.00129078
EmMDSa	Esculentoside H	0.827771	0.000886892
EmMDSa	Granilin	-0.920468	2.19027e-05
EmMDSa	Hederagenin	-0.89155	9.82296e-05
EmMDSa	Oleanolic Acid	-0.899667	6.75188e-05
EmMDSa	Loganic acid	-0.906973	4.68526e-05
EmMDSa	Saikogenin D	-0.814604	0.00125205
EmMDSa	Shanzhiside methyl ester	-0.906586	4.78034e-05
EmMDSa	Toosendanin	-0.903085	5.71116e-05
EmISPSb	Aucubin	-0.800453	0.00176318
EmISPSb	Methyl deacetylasperulosidate	-0.840393	0.000619931
EmTPS2.3	Alantolactone	0.901552	6.16116e-05
EmTPS2.3	Arteannuin B	0.861649	0.000314987
EmTPS2.3	Bakkenolide A	-0.936157	7.49929e-06
EmTPS2.3	Echinocystic acid	0.913399	3.31219e-05
EmTPS2.3	Euscaphic acid	0.97951	2.74831e-08
EmTPS2.3	Protoescigenin	-0.932762	9.66133e-06
EmTPS2.3	Tormentic acid	0.96411	4.4153e-07
EmHMGR1.1	Protoescigenin	0.811221	0.00136222
EmHMGR1.2	Bakkenolide A	-0.818161	0.00114373
EmHMGR1.2	Euscaphic acid	0.860287	0.000330008
EmHMGR1.2	Protoescigenin	-0.834491	0.000735605
EmHMGR1.2	Tormentic acid	0.861774	0.000313642
EmHMGR1.3	5,15-Diacetyl-3-benzoyllathyrol	-0.893153	9.14329e-05
EmHMGR1.3	Arnicolide D	0.871354	0.000222726
EmHMGR1.3	Artemether	-0.82131	0.00105396
EmHMGR1.3	Atractyloside A	0.945569	3.43307e-06
EmHMGR1.3	Hosenkoside F	0.821299	0.00105427
EmHMGR1.3	Melittoside	0.843609	0.000563134
EmHMGR1.3	Geraniol	-0.858334	0.000352521
EmHMGR1.3	Saikosaponin B4	-0.901281	6.24341e-05
EmHMGR1.4	1beta-Hydroxyalantolactone	0.831936	0.000790549
EmHMGR1.4	Aucubin	0.945451	3.46967e-06
EmHMGR1.4	Methyl deacetylasperulosidate	0.907939	4.45442e-05
EmHMGR1.4	Niga-ichigoside F1	0.875569	0.00018995
EmHMGR1.6	Aucubin	0.926673	1.47481e-05
EmHMGR1.6	Methyl deacetylasperulosidate	0.945008	3.61008e-06
EmHMGR1.6	Niga-ichigoside F1	0.89225	9.52168e-05
EmHMGR1.6	Pasakbumin B	-0.802274	0.00168974
EmHMGR1.7	Bakkenolide A	-0.878197	0.000171506
EmHMGR1.7	Euscaphic acid	0.914301	3.14827e-05
EmHMGR1.7	Protoescigenin	-0.899866	6.68743e-05
EmHMGR1.7	Tormentic acid	0.905573	5.03642e-05
EmHMGR1.8	Bakkenolide A	-0.818161	0.00114373
EmHMGR1.8	Euscaphic acid	0.860287	0.000330008
EmHMGR1.8	Protoescigenin	-0.834491	0.000735605
EmHMGR1.8	Tormentic acid	0.861774	0.000313642
EmHMGR1.9	5,15-Diacetyl-3-benzoyllathyrol	-0.893153	9.14329e-05
EmHMGR1.9	Arnicolide D	0.871354	0.000222726
EmHMGR1.9	Artemether	-0.82131	0.00105396
EmHMGR1.9	Atractyloside A	0.945569	3.43307e-06
EmHMGR1.9	Hosenkoside F	0.821299	0.00105427
EmHMGR1.9	Melittoside	0.843609	0.000563134
EmHMGR1.9	Geraniol	-0.858334	0.000352521
EmHMGR1.9	Saikosaponin B4	-0.901281	6.24341e-05
EmHMGR1.10	1beta-Hydroxyalantolactone	0.831936	0.000790549
EmHMGR1.10	Aucubin	0.945451	3.46967e-06
EmHMGR1.10	Methyl deacetylasperulosidate	0.907939	4.45442e-05
EmHMGR1.10	Niga-ichigoside F1	0.875569	0.00018995
EmHMGR1.12	Aucubin	0.926673	1.47481e-05
EmHMGR1.12	Methyl deacetylasperulosidate	0.945008	3.61008e-06
EmHMGR1.12	Niga-ichigoside F1	0.89225	9.52168e-05
EmHMGR1.12	Pasakbumin B	-0.802274	0.00168974
EmHMGR1.13	Bakkenolide A	-0.878197	0.000171506
EmHMGR1.13	Euscaphic acid	0.914301	3.14827e-05
EmHMGR1.13	Protoescigenin	-0.899866	6.68743e-05
EmHMGR1.13	Tormentic acid	0.905573	5.03642e-05
EmHMGR1.14	Aucubin	0.926673	1.47481e-05
EmHMGR1.14	Methyl deacetylasperulosidate	0.945008	3.61008e-06
EmHMGR1.14	Niga-ichigoside F1	0.89225	9.52168e-05
EmHMGR1.14	Pasakbumin B	-0.802274	0.00168974
EmHMGR1.15	Bakkenolide A	-0.878197	0.000171506
EmHMGR1.15	Euscaphic acid	0.914301	3.14827e-05
EmHMGR1.15	Protoescigenin	-0.899866	6.68743e-05
EmHMGR1.15	Tormentic acid	0.905573	5.03642e-05
EmAACT2.2	Aucubin	0.860428	0.000328432
EmAACT2.2	Beta-Eudesmol	-0.878698	0.000168154
EmAACT2.2	Methyl deacetylasperulosidate	0.951899	1.87026e-06
EmAACT2.2	Niga-ichigoside F1	0.878352	0.000170461
EmAACT2.3	(+/-)-Abscisic acid	-0.863193	0.000298611
EmAACT2.3	8-O-Acetylharpagide	0.883614	0.000137908
EmAACT2.3	Asperulosidic acid	-0.901419	6.20134e-05
EmAACT2.3	Arteannuin B	-0.920016	2.25148e-05
EmAACT2.3	Carvacrol methyl ether	-0.900406	6.5153e-05
EmAACT2.3	Cedrol	0.80005	0.00177979
EmAACT2.3	Esculentoside H	0.803489	0.00164203
EmAACT2.3	Granilin	-0.893467	9.01469e-05
EmAACT2.3	Hederagenin	-0.865397	0.000276388
EmAACT2.3	Hederacoside D	0.823972	0.000982436
EmAACT2.3	Oleanolic Acid	-0.873276	0.00020727
EmAACT2.3	Obacunone	-0.941939	4.71154e-06
EmAACT2.3	Pasakbumin B	-0.814148	0.0012665
EmAACT2.3	Pomolic acid	-0.97045	1.68849e-07
EmAACT2.3	Rebaudioside A	-0.936595	7.25145e-06
EmAACT2.3	Rebaudioside B	0.884183	0.000134703
EmAACT2.3	Loganic acid	-0.922216	1.96587e-05
EmAACT2.3	Shanzhiside methyl ester	-0.879993	0.00015973
EmAACT2.3	Toosendanin	-0.876594	0.000182576
EmMVKa	1beta-Hydroxyalantolactone	0.962722	5.32519e-07
EmMVKa	Aucubin	0.952565	1.74613e-06
EmMVKa	Auraptene	0.877301	0.000177629
EmMVKa	Cornuside	0.855801	0.000383464
EmMVKa	Eupalinolide B	0.853879	0.000408331
EmMVKa	Hosenkoside F	0.810459	0.00138804
EmMVKa	Melittoside	0.822445	0.00102299
EmMVKa	Methyl deacetylasperulosidate	0.88796	0.000114881
EmMVKa	Niga-ichigoside F1	0.889132	0.000109219
EmMVKa	Pasakbumin B	-0.880004	0.000159659
EmMVKa	Rebaudioside C	0.89556	8.19325e-05
EmMVKa	Rupestonic acid	-0.830205	0.00082955
EmMVKa	Ilexgenin A	-0.902383	5.91386e-05
EmMVKb	Aucubin	-0.887591	0.00011671
EmMVKb	Methyl deacetylasperulosidate	-0.907538	4.54915e-05
EmMVKb	Niga-ichigoside F1	-0.847015	0.000507477
EmCMK	Aucubin	-0.850609	0.000453482
EmCMK	Methyl deacetylasperulosidate	-0.86061	0.000326406
EmPMKc	5,15-Diacetyl-3-benzoyllathyrol	-0.804857	0.00158958
EmPMKc	Atractyloside A	0.883593	0.000138029
